# Supplementary material for: Crystal structure of 2-{5-[2-(2-hy­droxy­phen­yl)diazen-1-yl]-1-methyl­pyrrol-2-yl}phenol methanol monosolvate
Source: Acta Crystallogr E Crystallogr Commun. 2018 May 31;74(Pt 6):871–3. doi: 10.1107/S2056989018007764 (PMC6002831; doi:10.1107/S2056989018007764)
Supplement: Supplementary file 1 [file e-74-00871-sup1.cif]

##############################################################################
#                                                                            #
# This CIF contains the data in a paper accepted for publication in          #
# Acta Crystallographica Section E. It conforms to the requirements of       #
# Notes for Authors for Acta Crystallographica Section E, and has been       #
# peer reviewed under the auspices of the IUCr Commission on Journals.       #
#                                                                            #
# Full details of the Crystallographic Information File format               #
# are given in the paper "The Crystallographic Information File (CIF):       #
# a New Standard Archive File for Crystallography" by S. R. Hall, F. H.      #
# Allen and I. D. Brown [Acta Cryst. (1991), A47, 655-685].                  #
#                                                                            #
# The current version of the core CIF dictionary is obtainable from          #
# ftp://ftp.iucr.org/pub/cif_core.dic.                                       #
#                                                                            #
# Software is freely available for graphical display of the structure(s)     #
# in this CIF. For information consult the CIF software page                 #
# http://www.iucr.org/resources/cif/software.                                #
#                                                                            #
# This file may be used for bona fide research purposes within the           #
# scientific community so long as proper attribution is given to the journal # 
# article from which it was obtained.                                        #
#                                                                            #
##############################################################################
data_I
_audit_creation_method     SHELXL-97
_journal_date_recd_electronic     2018-04-12
_journal_date_accepted     2018-05-24
_journal_name_full     'Acta Crystallographica, Section E'
_journal_year     2018
_journal_volume     74
_journal_issue      6
_journal_page_first     871
_journal_page_last     873
_journal_paper_category     GO
_journal_paper_doi     10.1107/S2056989018007764
_journal_coeditor_code     FF2153
_publ_contact_author_name     'Zhenming Yin'
_publ_contact_author_address
;
College of Chemistry, Tianjin Normal University,
Tianjin 300387,
Tianjin
People's Republic of China
;
_publ_contact_author_email     tjyinzm@aliyun.com
_publ_contact_author_fax     ?
_publ_contact_author_phone     '862283723433'
_publ_section_title
;
Crystal structure of
2-{5-[2-(2-hydroxyphenyl)diazen-1-yl]-1-methylpyrrol-2-yl}phenol methanol
monosolvate
;
_publ_section_title_footnote     .
loop_
    _publ_author_name
    _publ_author_footnote
    _publ_author_address
    'Yang, Guiwen' .
;
College of Chemistry, Tianjin Key Laboratory of Structure and Performance for
Functional Molecule, Tianjin Normal University,
Tianjin 300387,
People's Republic of China;
Key Laboratory of Inorganic-Organic Hybrid Functional Materials Chemistry
(Tianjin Normal University), Ministry of Education,
Tianjin 300387,
People's Republic of China
;
    'Feng, Huixiao' .
;
College of Chemistry, Tianjin Key Laboratory of Structure and Performance for
Functional Molecule,
Tianjin Normal University,
Tianjin 300387,
People's Republic of China;
Key Laboratory of Inorganic-Organic Hybrid Functional Materials Chemistry
(Tianjin Normal University), Ministry of Education,
Tianjin 300387,
People's Republic of China
;
    'Yin, Zhenming' .
;
College of Chemistry, Tianjin Key Laboratory of Structure and Performance for
Functional Molecule, Tianjin Normal University,
Tianjin 300387,
People's Republic of China;
Key Laboratory of Inorganic-Organic Hybrid Functional Materials Chemistry
(Tianjin Normal University), Ministry of Education,
Tianjin 300387,
People's Republic of China
;
_publ_section_synopsis
;
The azo N\\db N bond adopts a <i>trans</i> conformation and the pyrrole N and
azo group are in an <i>anti</i> orientation. The dihedral angles between the
pyrrole ring and the two phenyl rings are 6.7(3) and 54.7(3)\%. In the
crystal, a supramolecular ring structure is formed between two azopyrrole  and
two methanol solvent molecules through four O---H...O hydrogen bonds.
;
_database_code_depnum_ccdc_archive     'CCDC 1845021'
_chemical_name_systematic
;\
2-{5-[2-(2-Hydroxyphenyl)diazen-1-yl]-1-methylpyrrol-2-yl}phenol
methanol monosolvate
;
_chemical_name_common     ?
_chemical_formula_moiety     'C17 H15 N3 O2, C H4 O'
_chemical_formula_sum     'C18 H19 N3 O3'
_chemical_formula_iupac     'C17 H15 N3 O2, C H4 O'
_chemical_formula_weight     325.36
_chemical_melting_point     ?
_symmetry_cell_setting     triclinic
_symmetry_space_group_name_H-M     'P -1'
loop_
    _symmetry_equiv_pos_as_xyz
    'x, y, z'
    '-x, -y, -z'
_cell_length_a     7.1597(11)
_cell_length_b     9.8762(16)
_cell_length_c     12.243(2)
_cell_angle_alpha     110.426(3)
_cell_angle_beta     94.051(3)
_cell_angle_gamma     93.378(3)
_cell_volume     806.0(2)
_cell_formula_units_Z     2
_cell_measurement_reflns_used     1104
_cell_measurement_theta_min     2.30
_cell_measurement_theta_max     28.11
_cell_measurement_temperature     173(2)
_exptl_crystal_description     BLOCK
_exptl_crystal_colour     YELLOW
_exptl_crystal_size_max     0.14
_exptl_crystal_size_mid     0.13
_exptl_crystal_size_min     0.12
_exptl_crystal_density_diffrn     1.341
_exptl_crystal_density_meas     ?
_exptl_crystal_density_method     'not measured'
_exptl_crystal_F_000     344
_exptl_absorpt_coefficient_mu     0.093
_exptl_absorpt_correction_type     multi-scan
_exptl_absorpt_process_details
;
(SADABS; Bruker, 2005)
;
_exptl_absorpt_correction_T_min     0.9871
_exptl_absorpt_correction_T_max     0.9889
_exptl_special_details     ?
_diffrn_ambient_temperature     173(2)
_diffrn_radiation_type     MoK\a
_diffrn_radiation_wavelength     0.71073
_diffrn_radiation_source     'fine-focus sealed tube'
_diffrn_radiation_monochromator     graphite
_diffrn_measurement_device_type     'Bruker APEXII CCD'
_diffrn_measurement_method     '\f and \w scans'
_diffrn_detector_area_resol_mean     ?
_diffrn_reflns_number     4168
_diffrn_reflns_av_R_equivalents     0.0251
_diffrn_reflns_av_sigmaI/netI     0.0528
_diffrn_reflns_theta_min     1.78
_diffrn_reflns_theta_max     25.00
_diffrn_reflns_theta_full     25.00
_diffrn_measured_fraction_theta_max     0.992
_diffrn_measured_fraction_theta_full     0.992
_diffrn_reflns_limit_h_min     -8
_diffrn_reflns_limit_h_max     8
_diffrn_reflns_limit_k_min     -11
_diffrn_reflns_limit_k_max     9
_diffrn_reflns_limit_l_min     -14
_diffrn_reflns_limit_l_max     14
_diffrn_standards_number     0
_diffrn_standards_interval_count     ?
_diffrn_standards_interval_time     ?
_diffrn_standards_decay_%     ?
_refine_special_details
;
 Refinement of F^2^ against ALL reflections.  The weighted R-factor wR and
 goodness of fit S are based on F^2^, conventional R-factors R are based
 on F, with F set to zero for negative F^2^. The threshold expression of
 F^2^ > 2sigma(F^2^) is used only for calculating R-factors(gt) etc. and is
 not relevant to the choice of reflections for refinement.  R-factors based
 on F^2^ are statistically about twice as large as those based on F, and R-
 factors based on ALL data will be even larger.
;
_reflns_number_total     2830
_reflns_number_gt     2071
_reflns_threshold_expression     >2sigma(I)
_refine_ls_structure_factor_coef     Fsqd
_refine_ls_matrix_type     full
_refine_ls_R_factor_all     0.0675
_refine_ls_R_factor_gt     0.0447
_refine_ls_wR_factor_gt     0.0971
_refine_ls_wR_factor_ref     0.1090
_refine_ls_goodness_of_fit_ref     1.027
_refine_ls_restrained_S_all     1.027
_refine_ls_number_reflns     2830
_refine_ls_number_parameters     222
_refine_ls_number_restraints     0
_refine_ls_hydrogen_treatment     constr
_refine_ls_weighting_scheme     calc
_refine_ls_weighting_details
         'calc w=1/[\s^2^(Fo^2^)+(0.0437P)^2^+0.2373P] where P=(Fo^2^+2Fc^2^)/3'
_atom_sites_solution_hydrogens     geom
_atom_sites_solution_primary     direct
_atom_sites_solution_secondary     difmap
_refine_ls_shift/su_max     0.000
_refine_ls_shift/su_mean     0.000
_refine_diff_density_max     0.212
_refine_diff_density_min     -0.234
_refine_ls_extinction_method     none
_refine_ls_extinction_coef     ?
loop_
    _atom_type_symbol
    _atom_type_description
    _atom_type_scat_dispersion_real
    _atom_type_scat_dispersion_imag
    _atom_type_scat_source
    'C' 'C' 0.0033 0.0016
                         'International Tables Vol C Tables 4.2.6.8 and 6.1.1.4'
    'H' 'H' 0.0000 0.0000
                         'International Tables Vol C Tables 4.2.6.8 and 6.1.1.4'
    'N' 'N' 0.0061 0.0033
                         'International Tables Vol C Tables 4.2.6.8 and 6.1.1.4'
    'O' 'O' 0.0106 0.0060
                         'International Tables Vol C Tables 4.2.6.8 and 6.1.1.4'
_computing_data_collection
;
APEX2 (Bruker, 2005)
;
_computing_cell_refinement
;
SAINT (Bruker, 2005)
;
_computing_data_reduction
;
SAINT (Bruker, 2005)
;
_computing_structure_solution
;
SHELXS97 (Sheldrick, 2008)
;
_computing_structure_refinement
;
SHELXL97 (Sheldrick, 2008)
;
_computing_molecular_graphics
;
SHELXTL (Sheldrick, 2008)
;
_computing_publication_material
;
SHELXTL (Sheldrick, 2008)
;
loop_
    _atom_site_type_symbol
    _atom_site_label
    _atom_site_fract_x
    _atom_site_fract_y
    _atom_site_fract_z
    _atom_site_U_iso_or_equiv
    _atom_site_adp_type
    _atom_site_calc_flag
    _atom_site_refinement_flags
    _atom_site_occupancy
    _atom_site_symmetry_multiplicity
    _atom_site_disorder_assembly
    _atom_site_disorder_group
    O O1 0.2218(2) 0.53355(15) -0.07978(12) 0.0254(4) Uani d . 1 1 . .
    H H1 0.2260 0.5941 -0.0113 0.038 Uiso calc R 1 1 . .
    O O2 0.4830(2) 1.13606(14) 0.27561(13) 0.0221(4) Uani d . 1 1 . .
    H H2 0.5527 1.1998 0.2636 0.033 Uiso calc R 1 1 . .
    O O3 0.2725(2) 0.68674(17) 0.77244(15) 0.0304(4) Uani d . 1 1 . .
    H H3A 0.2900 0.6375 0.8154 0.046 Uiso calc R 1 1 . .
    N N1 0.2920(2) 0.48800(18) 0.14369(15) 0.0191(4) Uani d . 1 1 . .
    N N2 0.2614(2) 0.61395(18) 0.14132(14) 0.0181(4) Uani d . 1 1 . .
    N N3 0.2453(2) 0.86125(17) 0.24967(14) 0.0166(4) Uani d . 1 1 . .
    C C1 0.2840(3) 0.3796(2) 0.03169(18) 0.0180(5) Uani d . 1 1 . .
    C C2 0.2539(3) 0.4013(2) -0.07572(18) 0.0196(5) Uani d . 1 1 . .
    C C3 0.2592(3) 0.2857(2) -0.18007(19) 0.0247(5) Uani d . 1 1 . .
    H H3 0.2390 0.3001 -0.2526 0.030 Uiso calc R 1 1 . .
    C C4 0.2933(3) 0.1506(2) -0.17897(19) 0.0243(5) Uani d . 1 1 . .
    H H4 0.2988 0.0728 -0.2508 0.029 Uiso calc R 1 1 . .
    C C5 0.3199(3) 0.1269(2) -0.07380(19) 0.0235(5) Uani d . 1 1 . .
    H H5 0.3407 0.0329 -0.0735 0.028 Uiso calc R 1 1 . .
    C C6 0.3159(3) 0.2406(2) 0.02965(19) 0.0206(5) Uani d . 1 1 . .
    H H6 0.3353 0.2244 0.1015 0.025 Uiso calc R 1 1 . .
    C C7 0.2752(3) 0.7239(2) 0.24820(17) 0.0170(5) Uani d . 1 1 . .
    C C8 0.3197(3) 0.7316(2) 0.36227(17) 0.0190(5) Uani d . 1 1 . .
    H H8 0.3478 0.6533 0.3870 0.023 Uiso calc R 1 1 . .
    C C9 0.3152(3) 0.8753(2) 0.43346(18) 0.0190(5) Uani d . 1 1 . .
    H H9 0.3386 0.9128 0.5164 0.023 Uiso calc R 1 1 . .
    C C10 0.2708(3) 0.9552(2) 0.36319(17) 0.0172(5) Uani d . 1 1 . .
    C C11 0.1888(3) 0.8954(2) 0.14600(18) 0.0210(5) Uani d . 1 1 . .
    H H11A 0.1466 0.9933 0.1702 0.032 Uiso calc R 1 1 . .
    H H11B 0.0858 0.8251 0.0986 0.032 Uiso calc R 1 1 . .
    H H11C 0.2959 0.8908 0.0997 0.032 Uiso calc R 1 1 . .
    C C12 0.2552(3) 1.1127(2) 0.39959(17) 0.0167(5) Uani d . 1 1 . .
    C C13 0.3645(3) 1.2011(2) 0.35662(17) 0.0166(5) Uani d . 1 1 . .
    C C14 0.3540(3) 1.3501(2) 0.39739(17) 0.0184(5) Uani d . 1 1 . .
    H H14 0.4266 1.4092 0.3664 0.022 Uiso calc R 1 1 . .
    C C15 0.2372(3) 1.4124(2) 0.48346(18) 0.0203(5) Uani d . 1 1 . .
    H H15 0.2299 1.5144 0.5113 0.024 Uiso calc R 1 1 . .
    C C16 0.1314(3) 1.3269(2) 0.52895(18) 0.0211(5) Uani d . 1 1 . .
    H H16 0.0526 1.3699 0.5886 0.025 Uiso calc R 1 1 . .
    C C17 0.1411(3) 1.1790(2) 0.48707(18) 0.0201(5) Uani d . 1 1 . .
    H H17 0.0682 1.1207 0.5187 0.024 Uiso calc R 1 1 . .
    C C18 0.0860(3) 0.7274(3) 0.7761(2) 0.0310(6) Uani d . 1 1 . .
    H H18A 0.0712 0.7970 0.8541 0.046 Uiso calc R 1 1 . .
    H H18B -0.0020 0.6411 0.7594 0.046 Uiso calc R 1 1 . .
    H H18C 0.0596 0.7720 0.7173 0.046 Uiso calc R 1 1 . .
loop_
    _atom_site_aniso_label
    _atom_site_aniso_U_11
    _atom_site_aniso_U_22
    _atom_site_aniso_U_33
    _atom_site_aniso_U_12
    _atom_site_aniso_U_13
    _atom_site_aniso_U_23
    O1 0.0358(9) 0.0192(8) 0.0215(8) 0.0050(7) 0.0042(7) 0.0068(7)
    O2 0.0216(8) 0.0161(8) 0.0286(8) 0.0020(6) 0.0093(7) 0.0066(7)
    O3 0.0220(8) 0.0362(10) 0.0448(10) 0.0055(7) 0.0064(7) 0.0279(8)
    N1 0.0188(9) 0.0144(9) 0.0233(10) 0.0014(7) 0.0030(8) 0.0053(8)
    N2 0.0164(9) 0.0155(10) 0.0216(9) 0.0004(7) 0.0024(7) 0.0057(8)
    N3 0.0157(9) 0.0155(9) 0.0188(9) 0.0018(7) 0.0022(7) 0.0062(7)
    C1 0.0120(10) 0.0167(11) 0.0226(11) 0.0005(8) 0.0008(9) 0.0040(9)
    C2 0.0165(11) 0.0176(12) 0.0253(12) 0.0020(9) 0.0015(9) 0.0083(9)
    C3 0.0235(12) 0.0296(13) 0.0199(11) 0.0021(10) 0.0022(10) 0.0072(10)
    C4 0.0209(11) 0.0210(12) 0.0236(12) 0.0036(9) 0.0026(9) -0.0015(10)
    C5 0.0212(12) 0.0160(12) 0.0304(13) 0.0036(9) 0.0001(10) 0.0049(10)
    C6 0.0172(11) 0.0211(12) 0.0230(11) 0.0008(9) -0.0021(9) 0.0080(9)
    C7 0.0152(10) 0.0136(11) 0.0215(11) 0.0004(8) 0.0032(9) 0.0052(9)
    C8 0.0222(11) 0.0143(11) 0.0216(11) 0.0022(9) 0.0025(9) 0.0077(9)
    C9 0.0198(11) 0.0184(11) 0.0179(11) 0.0012(9) 0.0031(9) 0.0051(9)
    C10 0.0143(10) 0.0160(11) 0.0195(11) 0.0004(8) 0.0028(9) 0.0042(9)
    C11 0.0239(12) 0.0176(11) 0.0198(11) 0.0019(9) -0.0034(9) 0.0054(9)
    C12 0.0151(10) 0.0142(11) 0.0197(11) 0.0000(8) -0.0022(9) 0.0055(9)
    C13 0.0148(10) 0.0174(11) 0.0160(10) 0.0031(8) -0.0001(8) 0.0040(9)
    C14 0.0181(11) 0.0154(11) 0.0211(11) -0.0006(8) -0.0010(9) 0.0066(9)
    C15 0.0210(11) 0.0141(11) 0.0227(11) 0.0027(9) -0.0009(9) 0.0031(9)
    C16 0.0206(11) 0.0200(12) 0.0216(11) 0.0047(9) 0.0048(9) 0.0050(9)
    C17 0.0171(11) 0.0202(12) 0.0239(11) -0.0005(9) 0.0028(9) 0.0090(9)
    C18 0.0216(12) 0.0363(14) 0.0367(14) 0.0030(10) 0.0015(11) 0.0153(12)
_geom_special_details
;
 All esds (except the esd in the dihedral angle between two l.s. planes)
 are estimated using the full covariance matrix.  The cell esds are taken
 into account individually in the estimation of esds in distances, angles
 and torsion angles; correlations between esds in cell parameters are only
 used when they are defined by crystal symmetry.  An approximate (isotropic)
 treatment of cell esds is used for estimating esds involving l.s. planes.
;
loop_
    _geom_bond_atom_site_label_1
    _geom_bond_atom_site_label_2
    _geom_bond_site_symmetry_2
    _geom_bond_distance
    _geom_bond_publ_flag
    O1 C2 . 1.357(2) ?
    O1 H1 . 0.8400 ?
    O2 C13 . 1.362(2) ?
    O2 H2 . 0.8400 ?
    O3 C18 . 1.416(3) ?
    O3 H3A . 0.8400 ?
    N1 N2 . 1.286(2) ?
    N1 C1 . 1.410(2) ?
    N2 C7 . 1.371(2) ?
    N3 C10 . 1.367(2) ?
    N3 C7 . 1.380(3) ?
    N3 C11 . 1.460(3) ?
    C1 C6 . 1.397(3) ?
    C1 C2 . 1.409(3) ?
    C2 C3 . 1.390(3) ?
    C3 C4 . 1.375(3) ?
    C3 H3 . 0.9500 ?
    C4 C5 . 1.389(3) ?
    C4 H4 . 0.9500 ?
    C5 C6 . 1.372(3) ?
    C5 H5 . 0.9500 ?
    C6 H6 . 0.9500 ?
    C7 C8 . 1.385(3) ?
    C8 C9 . 1.386(3) ?
    C8 H8 . 0.9500 ?
    C9 C10 . 1.389(3) ?
    C9 H9 . 0.9500 ?
    C10 C12 . 1.475(3) ?
    C11 H11A . 0.9800 ?
    C11 H11B . 0.9800 ?
    C11 H11C . 0.9800 ?
    C12 C17 . 1.393(3) ?
    C12 C13 . 1.396(3) ?
    C13 C14 . 1.388(3) ?
    C14 C15 . 1.386(3) ?
    C14 H14 . 0.9500 ?
    C15 C16 . 1.382(3) ?
    C15 H15 . 0.9500 ?
    C16 C17 . 1.378(3) ?
    C16 H16 . 0.9500 ?
    C17 H17 . 0.9500 ?
    C18 H18A . 0.9800 ?
    C18 H18B . 0.9800 ?
    C18 H18C . 0.9800 ?
loop_
    _geom_angle_atom_site_label_1
    _geom_angle_atom_site_label_2
    _geom_angle_atom_site_label_3
    _geom_angle_site_symmetry_1
    _geom_angle_site_symmetry_3
    _geom_angle
    _geom_angle_publ_flag
    C2 O1 H1 . . 109.5 ?
    C13 O2 H2 . . 109.5 ?
    C18 O3 H3A . . 109.5 ?
    N2 N1 C1 . . 113.64(18) ?
    N1 N2 C7 . . 115.61(18) ?
    C10 N3 C7 . . 108.49(17) ?
    C10 N3 C11 . . 127.06(17) ?
    C7 N3 C11 . . 124.41(17) ?
    C6 C1 C2 . . 118.50(19) ?
    C6 C1 N1 . . 115.80(19) ?
    C2 C1 N1 . . 125.66(19) ?
    O1 C2 C3 . . 119.0(2) ?
    O1 C2 C1 . . 121.41(18) ?
    C3 C2 C1 . . 119.6(2) ?
    C4 C3 C2 . . 120.4(2) ?
    C4 C3 H3 . . 119.8 ?
    C2 C3 H3 . . 119.8 ?
    C3 C4 C5 . . 120.6(2) ?
    C3 C4 H4 . . 119.7 ?
    C5 C4 H4 . . 119.7 ?
    C6 C5 C4 . . 119.3(2) ?
    C6 C5 H5 . . 120.3 ?
    C4 C5 H5 . . 120.3 ?
    C5 C6 C1 . . 121.5(2) ?
    C5 C6 H6 . . 119.3 ?
    C1 C6 H6 . . 119.3 ?
    N2 C7 N3 . . 117.55(18) ?
    N2 C7 C8 . . 133.93(19) ?
    N3 C7 C8 . . 108.49(17) ?
    C7 C8 C9 . . 106.85(19) ?
    C7 C8 H8 . . 126.6 ?
    C9 C8 H8 . . 126.6 ?
    C8 C9 C10 . . 108.55(18) ?
    C8 C9 H9 . . 125.7 ?
    C10 C9 H9 . . 125.7 ?
    N3 C10 C9 . . 107.62(17) ?
    N3 C10 C12 . . 124.35(19) ?
    C9 C10 C12 . . 128.03(18) ?
    N3 C11 H11A . . 109.5 ?
    N3 C11 H11B . . 109.5 ?
    H11A C11 H11B . . 109.5 ?
    N3 C11 H11C . . 109.5 ?
    H11A C11 H11C . . 109.5 ?
    H11B C11 H11C . . 109.5 ?
    C17 C12 C13 . . 118.08(19) ?
    C17 C12 C10 . . 119.67(19) ?
    C13 C12 C10 . . 122.00(19) ?
    O2 C13 C14 . . 121.74(19) ?
    O2 C13 C12 . . 117.65(18) ?
    C14 C13 C12 . . 120.60(19) ?
    C15 C14 C13 . . 119.8(2) ?
    C15 C14 H14 . . 120.1 ?
    C13 C14 H14 . . 120.1 ?
    C16 C15 C14 . . 120.3(2) ?
    C16 C15 H15 . . 119.9 ?
    C14 C15 H15 . . 119.9 ?
    C17 C16 C15 . . 119.5(2) ?
    C17 C16 H16 . . 120.3 ?
    C15 C16 H16 . . 120.3 ?
    C16 C17 C12 . . 121.7(2) ?
    C16 C17 H17 . . 119.2 ?
    C12 C17 H17 . . 119.2 ?
    O3 C18 H18A . . 109.5 ?
    O3 C18 H18B . . 109.5 ?
    H18A C18 H18B . . 109.5 ?
    O3 C18 H18C . . 109.5 ?
    H18A C18 H18C . . 109.5 ?
    H18B C18 H18C . . 109.5 ?
loop_
    _geom_torsion_atom_site_label_1
    _geom_torsion_atom_site_label_2
    _geom_torsion_atom_site_label_3
    _geom_torsion_atom_site_label_4
    _geom_torsion_site_symmetry_1
    _geom_torsion_site_symmetry_2
    _geom_torsion_site_symmetry_3
    _geom_torsion_site_symmetry_4
    _geom_torsion
    _geom_torsion_publ_flag
    C1 N1 N2 C7 . . . . -177.49(17) ?
    N2 N1 C1 C6 . . . . -179.85(17) ?
    N2 N1 C1 C2 . . . . 2.6(3) ?
    C6 C1 C2 O1 . . . . 179.88(19) ?
    N1 C1 C2 O1 . . . . -2.6(3) ?
    C6 C1 C2 C3 . . . . -0.9(3) ?
    N1 C1 C2 C3 . . . . 176.63(19) ?
    O1 C2 C3 C4 . . . . 179.32(19) ?
    C1 C2 C3 C4 . . . . 0.1(3) ?
    C2 C3 C4 C5 . . . . 1.1(3) ?
    C3 C4 C5 C6 . . . . -1.4(3) ?
    C4 C5 C6 C1 . . . . 0.6(3) ?
    C2 C1 C6 C5 . . . . 0.6(3) ?
    N1 C1 C6 C5 . . . . -177.19(18) ?
    N1 N2 C7 N3 . . . . 179.37(17) ?
    N1 N2 C7 C8 . . . . 1.5(3) ?
    C10 N3 C7 N2 . . . . -178.23(17) ?
    C11 N3 C7 N2 . . . . 3.9(3) ?
    C10 N3 C7 C8 . . . . 0.2(2) ?
    C11 N3 C7 C8 . . . . -177.69(18) ?
    N2 C7 C8 C9 . . . . 178.4(2) ?
    N3 C7 C8 C9 . . . . 0.4(2) ?
    C7 C8 C9 C10 . . . . -0.8(2) ?
    C7 N3 C10 C9 . . . . -0.6(2) ?
    C11 N3 C10 C9 . . . . 177.13(18) ?
    C7 N3 C10 C12 . . . . 178.51(18) ?
    C11 N3 C10 C12 . . . . -3.7(3) ?
    C8 C9 C10 N3 . . . . 0.9(2) ?
    C8 C9 C10 C12 . . . . -178.2(2) ?
    N3 C10 C12 C17 . . . . 128.7(2) ?
    C9 C10 C12 C17 . . . . -52.3(3) ?
    N3 C10 C12 C13 . . . . -57.2(3) ?
    C9 C10 C12 C13 . . . . 121.8(2) ?
    C17 C12 C13 O2 . . . . 176.58(17) ?
    C10 C12 C13 O2 . . . . 2.4(3) ?
    C17 C12 C13 C14 . . . . -2.3(3) ?
    C10 C12 C13 C14 . . . . -176.47(18) ?
    O2 C13 C14 C15 . . . . -177.29(17) ?
    C12 C13 C14 C15 . . . . 1.5(3) ?
    C13 C14 C15 C16 . . . . 0.0(3) ?
    C14 C15 C16 C17 . . . . -0.8(3) ?
    C15 C16 C17 C12 . . . . 0.0(3) ?
    C13 C12 C17 C16 . . . . 1.5(3) ?
    C10 C12 C17 C16 . . . . 175.89(18) ?
loop_
    _geom_hbond_atom_site_label_D
    _geom_hbond_atom_site_label_H
    _geom_hbond_atom_site_label_A
    _geom_hbond_site_symmetry_A
    _geom_hbond_distance_DH
    _geom_hbond_distance_HA
    _geom_hbond_distance_DA
    _geom_hbond_angle_DHA
    _geom_hbond_publ_flag
    O1 H1 N2 . 0.84 1.81 2.530(2) 143 yes
    O2 H2 O3 2_676 0.84 1.81 2.641(2) 171 yes
    O3 H3A O1 1_556 0.84 1.97 2.763(2) 157 yes
    C11 H11B Cg1 2_565 0.98 2.73 3.587(2) 147 yes
    C18 H18C Cg2 2_576 0.98 2.75 3.483(3) 132 yes
