# Supplementary material for: Crystal structure of 2-{5-[2-(2-hy­droxy­phen­yl)diazen-1-yl]-1-methyl­pyrrol-2-yl}phenol methanol monosolvate
Source: Acta Crystallogr E Crystallogr Commun. 2018 May 31;74(Pt 6):871–3. doi: 10.1107/S2056989018007764 (PMC6002831; doi:10.1107/S2056989018007764)
Supplement: Supplementary file 2 [file e-74-00871-Isup2.hkl]

# 
# h,k,l, Fc-squared, Fo-squared, sigma(Fo-squared) and status flag 
# 
data_I
_shelx_title ' N120109C in P-1' 
_shelx_refln_list_code          4 
_shelx_F_calc_maximum      142.24 
_exptl_crystal_F_000       344.00 
_reflns_d_resolution_high  0.8409 
 
loop_ 
 _symmetry_equiv_pos_as_xyz 
 'x, y, z' 
 '-x, -y, -z' 
 
_cell_length_a     7.1597 
_cell_length_b     9.8762 
_cell_length_c    12.2426 
_cell_angle_alpha 110.426 
_cell_angle_beta   94.051 
_cell_angle_gamma  93.378 
 
_shelx_F_squared_multiplier     1.000 
 
loop_ 
 _refln_index_h 
 _refln_index_k 
 _refln_index_l 
 _refln_F_squared_calc 
 _refln_F_squared_meas 
 _refln_F_squared_sigma 
 _refln_observed_status 
   1   0   0      807.54      747.46     13.29 o 
   2   0   0    20233.59    19259.45    273.87 o 
   3   0   0     1288.93     1441.95     27.93 o 
   4   0   0     1890.18     1943.68     25.81 o 
   5   0   0     1338.91     1421.48     20.36 o 
   8   0   0       91.85      154.65      9.63 o 
  -8   1   0       23.65       20.22      4.81 o 
  -7   1   0        0.11        1.83      2.26 o 
  -6   1   0       89.36       85.31      7.76 o 
  -5   1   0      322.85      319.73      8.19 o 
  -4   1   0      187.16      202.45      5.77 o 
  -3   1   0       57.13       56.04      4.81 o 
  -2   1   0      131.99      126.80      7.61 o 
  -1   1   0        2.38        1.16      1.73 o 
   0   1   0      101.32      103.81      3.66 o 
   1   1   0      598.08      569.87      6.94 o 
   2   1   0     1542.58     1475.59     16.57 o 
   3   1   0      267.80      277.09      6.28 o 
   4   1   0       57.31       57.38      4.43 o 
   5   1   0       88.40       94.30      7.51 o 
   6   1   0      202.20      191.25      9.24 o 
   7   1   0       11.73       14.06      4.43 o 
   8   1   0        7.55        8.28      4.04 o 
  -7   2   0        2.22        1.40      2.42 o 
  -6   2   0      135.08      131.83      7.61 o 
  -5   2   0      262.38      277.92      7.98 o 
  -4   2   0      420.10      432.88      9.04 o 
  -3   2   0      151.71      152.99      4.72 o 
  -2   2   0      259.23      234.89      5.34 o 
  -1   2   0       14.78       13.10      3.27 o 
   0   2   0     1641.91     1570.77     17.22 o 
   1   2   0       63.48       65.54      2.96 o 
   2   2   0       14.54       17.60      1.83 o 
   3   2   0      344.07      338.83      6.88 o 
   4   2   0       87.94      100.70      4.53 o 
   5   2   0      156.27      155.31      5.92 o 
   6   2   0        4.51        8.09      3.47 o 
   7   2   0       18.50       17.91      4.81 o 
   8   2   0        2.24        2.70      3.66 o 
  -8   3   0       25.07       15.41      7.90 o 
  -7   3   0       13.93        7.13      5.39 o 
  -6   3   0      323.91      321.27     13.48 o 
  -5   3   0       63.40       74.93      4.90 o 
  -4   3   0       82.89       94.07      6.07 o 
  -3   3   0      201.73      202.44      9.82 o 
  -2   3   0       44.66       44.28      2.11 o 
  -1   3   0      234.40      227.76      5.45 o 
   0   3   0      368.12      350.05      6.93 o 
   1   3   0      100.74       91.16      4.14 o 
   2   3   0        5.84        8.98      1.85 o 
   3   3   0       21.92       38.26      3.27 o 
   4   3   0      192.69      188.44      6.05 o 
   5   3   0       89.90       80.89      6.55 o 
   6   3   0        5.13       27.54      4.81 o 
   7   3   0       48.01       64.13      8.09 o 
  -8   4   0      157.23      172.37     17.91 o 
  -7   4   0        0.66       -5.20      4.62 o 
  -6   4   0       67.74       68.56     10.79 o 
  -5   4   0        0.75        0.24      2.13 o 
  -4   4   0      697.03      676.51     13.04 o 
  -3   4   0      194.36      192.76      4.28 o 
  -2   4   0      613.43      643.62     25.52 o 
  -1   4   0      148.89      161.24      5.34 o 
   0   4   0     1285.96     1379.68     18.01 o 
   1   4   0     1143.82     1185.94     28.79 o 
   2   4   0        0.03        0.86      2.12 o 
   3   4   0        2.48        4.58      1.99 o 
   4   4   0       12.82       17.91      4.04 o 
   5   4   0       10.59       14.64      4.24 o 
   6   4   0       50.38       52.77      7.13 o 
   7   4   0        1.34        1.93      4.04 o 
  -7   5   0       20.79       11.94      7.13 o 
  -6   5   0       15.17        7.51      5.78 o 
  -5   5   0      172.53      178.73     14.25 o 
  -4   5   0      140.33      149.40      6.47 o 
  -3   5   0       71.35       68.13      3.82 o 
  -2   5   0      121.26      124.82      7.22 o 
  -1   5   0      183.22      212.65      9.53 o 
   0   5   0      525.71      517.83     10.98 o 
   1   5   0      260.85      281.39      9.53 o 
   2   5   0      233.88      225.98      7.08 o 
   3   5   0       21.68       20.99      4.24 o 
   4   5   0       23.69       24.84      4.81 o 
   5   5   0       32.57       31.39      5.78 o 
   6   5   0       53.38       63.36      8.28 o 
   7   5   0        0.04        5.01      4.81 o 
  -7   6   0       16.33       35.63      9.63 o 
  -6   6   0      185.25      169.29     15.21 o 
  -5   6   0       89.67       95.14     12.13 o 
  -4   6   0       39.28       48.34      8.47 o 
  -3   6   0       38.63       44.58      3.75 o 
  -2   6   0       28.22       28.37      3.32 o 
  -1   6   0      228.72      246.28      7.63 o 
   0   6   0       13.86       16.76      4.24 o 
   1   6   0      283.18      292.81      8.64 o 
   2   6   0       43.85       46.12      4.49 o 
   3   6   0        4.52       12.52      4.62 o 
   4   6   0       89.37       86.47      8.86 o 
   5   6   0       18.90       13.87      5.39 o 
   6   6   0        0.10       -4.62      3.85 o 
  -7   7   0       26.75       19.84      8.28 o 
  -6   7   0       39.03       31.78      9.05 o 
  -5   7   0      586.06      568.15     26.39 o 
  -4   7   0      221.49      217.25     15.60 o 
  -3   7   0      114.25       88.59     10.98 o 
  -2   7   0        2.51        1.75      2.49 o 
  -1   7   0       37.43       34.40      4.20 o 
   0   7   0      237.16      266.53     14.25 o 
   1   7   0        1.38        4.36      5.10 o 
   2   7   0      137.19      133.47      9.63 o 
   3   7   0      297.38      330.30     14.44 o 
   4   7   0      206.79      232.85     12.90 o 
   5   7   0       40.52       30.04      6.93 o 
   6   7   0       21.18       23.50      6.93 o 
  -6   8   0       43.37       52.00     11.56 o 
  -5   8   0       34.94       31.59      8.67 o 
  -4   8   0        0.21        4.81      5.59 o 
  -3   8   0       25.32       27.16      7.51 o 
  -2   8   0       13.45       17.53      3.53 o 
  -1   8   0      136.95      119.26      7.13 o 
   0   8   0      386.33      389.61     11.46 o 
   1   8   0       38.16       33.13      6.93 o 
   2   8   0      314.34      320.28     15.21 o 
   3   8   0      189.42      213.01     12.71 o 
   4   8   0      481.72      484.76     19.64 o 
   5   8   0      195.93      187.97     13.10 o 
  -5   9   0       19.63       13.29      7.70 o 
  -4   9   0       16.84       24.07      7.70 o 
  -3   9   0        0.06        2.31      5.01 o 
  -2   9   0        1.70       -1.93      4.24 o 
  -1   9   0       47.37       38.07      4.99 o 
   0   9   0       43.76       51.47      5.69 o 
   1   9   0       26.50       14.25      6.16 o 
   2   9   0      213.45      210.70     13.67 o 
   3   9   0       72.43       83.59     10.40 o 
   4   9   0      195.65      187.78     13.48 o 
  -4  10   0        9.89       16.18      7.90 o 
  -3  10   0        1.77        0.58      5.97 o 
  -2  10   0       35.44       35.82      8.86 o 
  -1  10   0       66.12       57.87      6.23 o 
   0  10   0        4.93        1.93      5.59 o 
   1  10   0        2.19       -0.39      5.39 o 
   2  10   0       28.12       39.67      8.67 o 
  -1 -11   1        5.75        8.28      6.36 o 
   2 -11   1        0.88        3.66      6.55 o 
  -3 -10   1        0.08        5.20      5.59 o 
  -2 -10   1        0.15        8.28      5.78 o 
  -1 -10   1       21.73       18.68      6.55 o 
   0 -10   1       24.42       36.40      7.32 o 
   1 -10   1       32.00       27.93      7.90 o 
   2 -10   1       18.61       25.42      8.28 o 
   3 -10   1        2.14       10.79      6.16 o 
   4 -10   1       69.31       55.08     11.17 o 
  -4  -9   1      190.72      197.60     13.29 o 
  -3  -9   1        8.16       15.60      5.78 o 
  -2  -9   1      350.54      363.23     15.99 o 
  -1  -9   1      133.27      139.82     11.17 o 
   0  -9   1       70.63       66.60      6.15 o 
   1  -9   1      176.69      175.27      8.19 o 
   2  -9   1       25.83       12.71      6.36 o 
   3  -9   1      366.99      338.58     20.22 o 
   4  -9   1       61.40       60.86     11.17 o 
   5  -9   1       10.96        5.78      6.16 o 
  -5  -8   1       40.95       37.75      7.70 o 
  -4  -8   1       84.00       91.87     10.40 o 
  -3  -8   1      295.48      307.96     14.44 o 
  -2  -8   1      111.14      114.02     10.01 o 
  -1  -8   1       82.28       93.56      6.72 o 
   0  -8   1       23.07       30.95      5.78 o 
   1  -8   1        4.23        0.18      3.76 o 
   2  -8   1      173.18      167.94     13.10 o 
   3  -8   1       18.89       19.07      6.55 o 
   4  -8   1      138.16      143.48     15.60 o 
   5  -8   1       71.89       63.75     11.36 o 
   6  -8   1      186.95      174.68     18.87 o 
  -6  -7   1       10.82       11.75      5.20 o 
  -5  -7   1        6.24        1.73      3.85 o 
  -4  -7   1       24.82       12.71      4.81 o 
  -3  -7   1       72.64       75.30      8.09 o 
  -2  -7   1       69.99       70.25      5.64 o 
  -1  -7   1        6.39        7.52      4.33 o 
   0  -7   1      144.87      160.37      7.21 o 
   1  -7   1       39.56       38.76      4.26 o 
   2  -7   1      181.90      183.39      6.74 o 
   3  -7   1        4.06        2.12      4.81 o 
   4  -7   1        0.05        0.19      5.01 o 
   5  -7   1      113.56      119.41     14.06 o 
   6  -7   1       40.38       32.55      9.63 o 
   7  -7   1       62.86       62.40     12.71 o 
  -6  -6   1        9.52        9.24      4.62 o 
  -5  -6   1       32.39       35.24      6.16 o 
  -4  -6   1       46.01       49.11      6.93 o 
  -3  -6   1      838.34      836.05     20.80 o 
  -2  -6   1      296.85      282.20     11.75 o 
  -1  -6   1      116.69      133.19      6.28 o 
   0  -6   1       37.66       44.11      4.43 o 
   1  -6   1       20.65       21.83      3.28 o 
   2  -6   1        2.33        3.75      2.22 o 
   3  -6   1        3.42        0.39      4.04 o 
   4  -6   1       35.71       35.76      4.56 o 
   5  -6   1      280.51      269.05     16.95 o 
   6  -6   1        4.81       -5.20      4.62 o 
   7  -6   1       26.24       18.49      7.70 o 
  -7  -5   1        1.02        1.35      3.85 o 
  -6  -5   1        1.65        0.77      3.66 o 
  -5  -5   1        0.84       -4.04      2.70 o 
  -4  -5   1        0.32       -3.08      2.70 o 
  -3  -5   1       12.12       17.05      3.10 o 
  -2  -5   1       70.72       75.21      4.91 o 
  -1  -5   1       53.93       39.74      6.45 o 
   0  -5   1        0.22       -1.04      2.31 o 
   1  -5   1      235.85      249.59      6.73 o 
   2  -5   1       88.84      103.48      4.10 o 
   3  -5   1      115.68      109.37      5.99 o 
   4  -5   1        0.92        0.57      2.07 o 
   5  -5   1       98.44      118.97      6.87 o 
   6  -5   1      178.77      175.07     14.64 o 
   7  -5   1       70.38       66.45     11.94 o 
  -7  -4   1       14.83       11.94      4.43 o 
  -6  -4   1      114.74      125.57      9.24 o 
  -5  -4   1      183.31      185.08      9.63 o 
  -4  -4   1      170.24      174.65      6.46 o 
  -3  -4   1       34.82       39.44      3.56 o 
  -2  -4   1      104.81       86.57      4.91 o 
  -1  -4   1      122.59      131.74      4.88 o 
   0  -4   1        0.04       -0.58      1.51 o 
   1  -4   1      674.62      695.41     10.80 o 
   2  -4   1      289.96      325.01      5.29 o 
   3  -4   1        7.01        6.81      1.57 o 
   4  -4   1      393.12      404.19      9.94 o 
   5  -4   1      114.02      129.59      6.79 o 
   6  -4   1       60.39       68.83      7.41 o 
   7  -4   1       99.82       97.07     12.90 o 
   8  -4   1       52.49       53.93     10.79 o 
  -8  -3   1        2.14        3.47      4.04 o 
  -7  -3   1       38.65       31.78      6.16 o 
  -6  -3   1       70.15       68.76      7.51 o 
  -5  -3   1       10.40       12.13      3.66 o 
  -4  -3   1        0.97        2.36      1.75 o 
  -3  -3   1      164.07      171.48      5.50 o 
  -2  -3   1      279.67      275.59      6.47 o 
  -1  -3   1      275.05      273.04      5.99 o 
   0  -3   1      597.45      557.00      8.59 o 
   1  -3   1       94.26       91.67      6.93 o 
   2  -3   1      112.98      101.08      4.34 o 
   3  -3   1       14.66       14.48      2.70 o 
   4  -3   1      242.63      255.18      7.55 o 
   5  -3   1        2.93        0.35      2.05 o 
   6  -3   1       75.56       79.24      5.99 o 
   7  -3   1        0.10        3.58      2.95 o 
  -8  -2   1      311.21      304.88     14.06 o 
  -7  -2   1      101.50      104.00      8.09 o 
  -6  -2   1        8.13        5.78      3.08 o 
  -5  -2   1      260.88      272.94      7.95 o 
  -4  -2   1       48.78       50.62      4.24 o 
  -3  -2   1      601.55      625.77     10.39 o 
  -2  -2   1     2571.49     2434.80     38.62 o 
  -1  -2   1      120.04      112.22      3.46 o 
   0  -2   1        0.04        1.16      2.31 o 
   1  -2   1       27.21       26.43      3.47 o 
   2  -2   1        7.67        9.96      1.78 o 
   3  -2   1      386.55      386.37     12.52 o 
   4  -2   1       13.55       17.52      2.56 o 
   5  -2   1      143.55      153.00      4.40 o 
   6  -2   1      145.37      139.95      8.96 o 
   7  -2   1       14.02       15.67      3.53 o 
   8  -2   1        0.09       -2.70      3.08 o 
  -8  -1   1       39.73       39.29      6.36 o 
  -7  -1   1      752.25      709.52     19.45 o 
  -6  -1   1      515.34      516.82     11.97 o 
  -5  -1   1      192.75      200.10      6.85 o 
  -4  -1   1     3826.34     3912.97     35.81 o 
  -3  -1   1       24.85       17.91      3.47 o 
  -2  -1   1    15421.73    14109.47    195.87 o 
  -1  -1   1      356.43      318.36      7.90 o 
   0  -1   1     1893.10     1731.62     27.35 o 
   1  -1   1      432.85      415.23      9.82 o 
   2  -1   1      518.76      523.66      8.14 o 
   3  -1   1      357.35      348.33      5.37 o 
   4  -1   1        0.87        0.55      1.00 o 
   5  -1   1        0.08       -0.48      1.98 o 
   6  -1   1        0.88        0.94      1.47 o 
   7  -1   1        3.09        5.97      3.27 o 
   8  -1   1        7.20        9.63      4.43 o 
  -8   0   1       71.94       72.03      7.51 o 
  -7   0   1       38.12       40.47      6.84 o 
  -6   0   1       53.25       58.84      8.57 o 
  -5   0   1       33.20       34.28      6.36 o 
  -4   0   1      489.72      509.03     16.76 o 
  -3   0   1        4.04        2.50      2.89 o 
  -2   0   1     3452.74     3333.23     52.39 o 
  -1   0   1     1035.96      951.03     17.14 o 
   0   0   1       55.72       49.50      2.12 o 
   1   0   1     1482.35     1383.41     20.80 o 
   2   0   1        9.35        4.79      3.08 o 
   3   0   1      413.97      435.35     12.23 o 
   4   0   1      586.90      575.21     10.04 o 
   5   0   1        4.53        6.70      2.07 o 
   6   0   1       15.35       16.75      2.65 o 
   7   0   1        0.61       -0.77      2.50 o 
   8   0   1       73.54       68.18      7.90 o 
  -7   1   1       63.11       64.00      4.25 o 
  -6   1   1        0.98       -0.88      1.88 o 
  -5   1   1      291.81      287.21      7.67 o 
  -4   1   1        0.65        0.19      3.08 o 
  -3   1   1      461.40      488.23     15.41 o 
  -2   1   1     1175.34     1147.09     23.69 o 
  -1   1   1      745.96      729.93     15.21 o 
   0   1   1      612.90      595.12     10.79 o 
   1   1   1       88.65       79.93      3.66 o 
   2   1   1       13.77       14.44      2.31 o 
   3   1   1      687.27      663.21      9.94 o 
   4   1   1      199.81      196.97      5.76 o 
   5   1   1       13.15       18.30      3.47 o 
   6   1   1       76.09       77.23      6.16 o 
   7   1   1        6.15        6.64      2.99 o 
   8   1   1       20.56       19.45      4.81 o 
  -8   2   1       24.20       21.76      8.28 o 
  -7   2   1        0.51       -2.12      4.81 o 
  -6   2   1       15.56       15.94      2.95 o 
  -5   2   1      107.57      116.80      5.18 o 
  -4   2   1       25.10       19.32      2.35 o 
  -3   2   1        0.39        0.49      1.24 o 
  -2   2   1     1161.42     1124.32     16.76 o 
  -1   2   1     1648.50     1562.51     17.77 o 
   0   2   1     1269.67     1165.77     20.42 o 
   1   2   1      124.62      112.46      3.19 o 
   2   2   1      931.64      876.56     11.17 o 
   3   2   1      186.96      178.67      4.58 o 
   4   2   1      478.84      495.14     12.13 o 
   5   2   1        2.80        2.12      2.70 o 
   6   2   1      107.19      112.67      8.09 o 
   7   2   1        5.88        7.70      4.04 o 
   8   2   1       15.51       15.79      4.43 o 
  -8   3   1       73.14       57.59     11.17 o 
  -7   3   1       20.88       29.66      8.47 o 
  -6   3   1      132.14      117.29     12.52 o 
  -5   3   1      146.22      154.34      6.09 o 
  -4   3   1       58.88       65.71      6.55 o 
  -3   3   1      198.34      214.83      5.47 o 
  -2   3   1      106.21      119.74      3.06 o 
  -1   3   1      232.93      233.98      5.73 o 
   0   3   1       13.65        8.78      1.97 o 
   1   3   1     1230.38     1229.98     16.08 o 
   2   3   1       10.99       10.44      1.75 o 
   3   3   1      127.65      130.83      5.59 o 
   4   3   1       86.93       84.93      6.55 o 
   5   3   1      124.33      138.48      9.05 o 
   6   3   1        5.95        9.05      4.24 o 
   7   3   1        3.72        2.70      4.04 o 
  -8   4   1       50.40       46.22     10.98 o 
  -7   4   1        4.20        4.62      5.97 o 
  -6   4   1       11.09       11.94      6.16 o 
  -5   4   1       17.87       24.65      6.74 o 
  -4   4   1       14.83       15.60      2.68 o 
  -3   4   1       79.10       73.69      2.99 o 
  -2   4   1      114.26      123.68      5.10 o 
  -1   4   1       28.16       30.72      2.95 o 
   0   4   1      441.99      516.48      9.78 o 
   1   4   1       31.27       30.52      2.93 o 
   2   4   1       97.52       83.27      4.02 o 
   3   4   1        0.21       -0.19      2.70 o 
   4   4   1      115.18      130.39      8.67 o 
   5   4   1       65.09       55.08      7.13 o 
   6   4   1       62.75       60.28      7.70 o 
   7   4   1       40.25       47.96      7.70 o 
  -7   5   1        1.51        0.00      5.39 o 
  -6   5   1        1.21        1.54      5.20 o 
  -5   5   1      257.95      250.37     16.18 o 
  -4   5   1      193.13      192.78      6.45 o 
  -3   5   1      130.11      142.24      5.37 o 
  -2   5   1       40.45       43.54      3.73 o 
  -1   5   1       18.74       16.08      2.77 o 
   0   5   1        0.53        0.24      2.11 o 
   1   5   1      457.98      467.03      9.94 o 
   2   5   1       29.36       30.65      3.33 o 
   3   5   1        6.32        6.16      3.85 o 
   4   5   1        4.24        5.01      4.04 o 
   5   5   1       21.88       10.01      4.81 o 
   6   5   1        4.25        8.28      4.81 o 
  -7   6   1       67.06       69.72     12.33 o 
  -6   6   1       33.53       37.36      9.05 o 
  -5   6   1       44.74       52.77      9.63 o 
  -4   6   1       79.56       79.35     11.36 o 
  -3   6   1       29.81       28.35      3.37 o 
  -2   6   1      279.04      290.38      8.30 o 
  -1   6   1       55.76       60.18     10.11 o 
   0   6   1       67.99       57.03      6.36 o 
   1   6   1        7.06       12.39      3.95 o 
   2   6   1       12.98       10.01      5.01 o 
   3   6   1       44.42       44.49      6.74 o 
   4   6   1      506.36      512.88     18.30 o 
   5   6   1       98.97      100.34     10.40 o 
   6   6   1      131.66      141.94     11.56 o 
  -6   7   1       20.50       15.02      7.70 o 
  -5   7   1      208.25      224.18     17.14 o 
  -4   7   1      486.22      530.60     24.27 o 
  -3   7   1       38.40       37.46      4.24 o 
  -2   7   1      450.45      442.06     11.04 o 
  -1   7   1      192.63      194.70      7.96 o 
   0   7   1      175.71      177.31      7.59 o 
   1   7   1      280.90      273.48     12.90 o 
   2   7   1       97.36       82.05      9.05 o 
   3   7   1        0.75       -6.07      4.04 o 
   4   7   1        9.70       11.56      5.78 o 
   5   7   1      119.86      104.00     11.17 o 
  -6   8   1       84.00       56.62     11.75 o 
  -5   8   1        5.31        1.73      5.20 o 
  -4   8   1       93.94       77.42     11.75 o 
  -3   8   1        1.40        3.66      5.20 o 
  -2   8   1     1008.24      993.03     43.14 o 
  -1   8   1      377.01      363.34     10.92 o 
   0   8   1      839.56      782.64     27.73 o 
   1   8   1      616.58      584.72     19.84 o 
   2   8   1      453.01      441.23     18.10 o 
   3   8   1      603.92      614.18     22.15 o 
   4   8   1       22.71       31.01      7.51 o 
  -5   9   1        6.14        4.81      6.36 o 
  -4   9   1        0.51        9.24      6.74 o 
  -3   9   1       45.90       55.08     10.21 o 
  -2   9   1       17.40       15.91      6.36 o 
  -1   9   1       72.46       72.18      6.47 o 
   0   9   1       16.44       17.91      6.36 o 
   1   9   1       24.55       21.38      6.55 o 
   2   9   1        3.82        6.16      5.78 o 
   3   9   1        0.12        2.31      5.59 o 
  -3  10   1        3.38        4.62      6.93 o 
  -2  10   1        1.46       -0.58      5.78 o 
  -1  10   1       22.28       25.81      6.16 o 
   0  10   1        0.09        0.58      5.20 o 
   1  10   1        7.62       11.75      6.16 o 
   2  10   1        1.51        8.28      6.55 o 
  -1 -11   2        2.88        1.35      5.97 o 
   1 -11   2       14.88       16.18      7.70 o 
   2 -11   2       20.92       25.04      9.05 o 
   3 -11   2        5.08       -1.16      5.97 o 
  -3 -10   2        8.81        0.58      5.39 o 
  -2 -10   2        0.25       -3.08      5.01 o 
  -1 -10   2       19.45       14.06      5.97 o 
   0 -10   2        7.68       10.98      4.72 o 
   1 -10   2        1.66        0.19      4.81 o 
   2 -10   2       17.21       10.98      6.36 o 
   3 -10   2       49.23       31.97      9.24 o 
   4 -10   2        0.01       -3.47      5.39 o 
  -4  -9   2       24.82       20.80      6.55 o 
  -3  -9   2       64.69       67.79      9.05 o 
  -2  -9   2        7.08       -2.12      4.24 o 
  -1  -9   2        0.89        5.67      3.59 o 
   0  -9   2      265.53      246.40      9.72 o 
   1  -9   2        0.01       -2.12      4.62 o 
   2  -9   2      513.28      432.76     21.57 o 
   3  -9   2       37.85       23.69      8.09 o 
   4  -9   2      116.79       95.91     13.48 o 
   5  -9   2       34.23       30.24      8.47 o 
  -5  -8   2        8.82       -2.12      3.66 o 
  -4  -8   2       86.60       86.28      9.24 o 
  -3  -8   2      396.41      379.80     15.21 o 
  -2  -8   2       18.94       17.14      5.39 o 
  -1  -8   2      100.13      110.09      7.17 o 
   0  -8   2       21.52       20.76      5.01 o 
   1  -8   2        0.93        1.28      2.91 o 
   2  -8   2        4.11        4.24      5.01 o 
   3  -8   2      230.69      231.50     15.79 o 
   4  -8   2       32.82       34.86      8.28 o 
   5  -8   2        8.79        4.81      5.59 o 
   6  -8   2       57.64       52.77     11.17 o 
  -6  -7   2       34.21       48.34      7.90 o 
  -5  -7   2      104.96      110.36     10.21 o 
  -4  -7   2       21.10       19.84      5.01 o 
  -3  -7   2       23.23       24.46      4.81 o 
  -2  -7   2      257.48      253.44      8.88 o 
  -1  -7   2        6.11        6.74      2.88 o 
   0  -7   2        0.34        3.93      2.88 o 
   1  -7   2      137.29      142.81      7.22 o 
   2  -7   2      140.37      127.11     11.17 o 
   3  -7   2       34.67       27.16      7.70 o 
   4  -7   2      154.40      153.11     12.90 o 
   5  -7   2       75.96       89.56     12.71 o 
   6  -7   2      429.87      457.60     24.65 o 
   7  -7   2       21.02       27.73      9.24 o 
  -6  -6   2        0.13       -0.39      3.47 o 
  -5  -6   2       17.51       20.99      5.01 o 
  -4  -6   2       11.47       15.99      4.24 o 
  -3  -6   2      173.04      164.28      6.89 o 
  -2  -6   2      349.25      351.84      9.43 o 
  -1  -6   2       90.66       85.93      5.09 o 
   0  -6   2      200.58      222.82      7.13 o 
   1  -6   2      284.48      291.03      7.96 o 
   2  -6   2       53.46       47.86      4.91 o 
   3  -6   2      151.68      141.20      6.95 o 
   4  -6   2      224.82      225.58     10.50 o 
   5  -6   2       35.27       32.10      4.56 o 
   6  -6   2       17.45       17.53      7.51 o 
   7  -6   2      183.46      161.01     17.33 o 
  -7  -5   2       15.55       11.17      4.81 o 
  -6  -5   2       63.28       53.35      6.93 o 
  -5  -5   2       41.40       48.34      6.16 o 
  -4  -5   2      420.52      419.96     10.53 o 
  -3  -5   2       83.87       90.51     10.88 o 
  -2  -5   2      785.36      816.04     13.93 o 
  -1  -5   2       52.89       55.86      3.76 o 
   0  -5   2     3565.43     3964.58     70.20 o 
   1  -5   2      707.21      778.64     17.04 o 
   2  -5   2     1725.62     1893.31     22.39 o 
   3  -5   2      613.32      675.30     13.59 o 
   4  -5   2      437.12      431.17     20.03 o 
   5  -5   2      423.12      413.00     11.68 o 
   6  -5   2       18.17       14.91      6.64 o 
   7  -5   2      117.68      110.16     14.06 o 
  -7  -4   2        0.67       -0.58      3.08 o 
  -6  -4   2        1.48        4.43      3.27 o 
  -5  -4   2       22.66       20.61      4.43 o 
  -4  -4   2       89.14       87.94      8.96 o 
  -3  -4   2       43.59       48.33      3.88 o 
  -2  -4   2        5.52        4.94      1.72 o 
  -1  -4   2      385.61      356.14      7.62 o 
   0  -4   2        4.13        6.93      2.99 o 
   1  -4   2      126.10      119.02      8.67 o 
   2  -4   2      826.85      847.94     14.25 o 
   3  -4   2       46.13       51.73      5.20 o 
   4  -4   2        0.08        0.75      5.10 o 
   5  -4   2       13.89       14.91      3.20 o 
   6  -4   2       36.60       43.62      8.96 o 
   7  -4   2       23.87       19.40      4.12 o 
  -8  -3   2        1.44       -2.31      3.47 o 
  -7  -3   2       18.03       13.67      4.43 o 
  -6  -3   2       13.69       11.17      3.85 o 
  -5  -3   2        5.65        8.28      2.44 o 
  -4  -3   2        0.05       -1.34      1.43 o 
  -3  -3   2       22.38       23.26      2.59 o 
  -2  -3   2     1039.94     1000.93     14.83 o 
  -1  -3   2       54.32       47.02      3.08 o 
   0  -3   2     1082.15     1056.17     13.29 o 
   1  -3   2      163.07      162.55      5.36 o 
   2  -3   2      660.06      660.16     19.26 o 
   3  -3   2      607.04      637.03     14.93 o 
   4  -3   2       41.90       56.27      4.37 o 
   5  -3   2      107.55      119.99      6.13 o 
   6  -3   2       59.77       53.89      5.08 o 
   7  -3   2       95.61       88.71      6.97 o 
   8  -3   2       43.10       53.73      7.90 o 
  -8  -2   2       95.46      101.30      9.82 o 
  -7  -2   2        0.16       -2.31      2.50 o 
  -6  -2   2     1021.91      985.32     17.88 o 
  -5  -2   2        0.09        1.22      1.97 o 
  -4  -2   2     1980.39     1951.81     39.00 o 
  -3  -2   2       62.01       75.88      6.16 o 
  -2  -2   2     2180.13     2256.05     38.71 o 
  -1  -2   2     1181.52     1108.38     22.15 o 
   0  -2   2      173.26      154.85      7.51 o 
   1  -2   2     1718.06     1670.83     19.56 o 
   2  -2   2      164.71      156.75      4.94 o 
   3  -2   2      114.87      123.48      3.01 o 
   4  -2   2        2.63        9.01      2.21 o 
   5  -2   2        0.77        2.18      3.08 o 
   6  -2   2       43.13       42.44      4.42 o 
   7  -2   2       34.22       38.13      5.97 o 
   8  -2   2       26.91       25.04      5.59 o 
  -8  -1   2      643.93      632.67     19.84 o 
  -7  -1   2      248.29      275.01      9.53 o 
  -6  -1   2      994.81      979.77     17.77 o 
  -5  -1   2      330.24      326.64     14.25 o 
  -4  -1   2     2981.00     3152.39     55.85 o 
  -3  -1   2     1743.67     1775.72     33.70 o 
  -2  -1   2      936.57      894.60     18.87 o 
  -1  -1   2     3937.86     3657.18     55.08 o 
   0  -1   2     3299.45     2993.11     45.84 o 
   1  -1   2     9255.00     8672.99    121.33 o 
   2  -1   2      269.24      260.85      5.64 o 
   3  -1   2       17.58       21.47      1.60 o 
   4  -1   2      193.05      200.60      4.54 o 
   5  -1   2        1.30        0.40      1.28 o 
   6  -1   2      239.68      230.34     10.40 o 
   7  -1   2        0.09       -1.35      2.89 o 
   8  -1   2        1.57        2.31      3.66 o 
  -8   0   2        6.78        7.70      3.85 o 
  -7   0   2       27.34       27.92      5.72 o 
  -6   0   2       69.99       87.44     10.79 o 
  -5   0   2       20.85       16.37      5.59 o 
  -4   0   2     1292.55     1321.39     30.82 o 
  -3   0   2      243.25      236.31     10.40 o 
  -2   0   2      428.36      417.54     12.52 o 
  -1   0   2     1862.15     1760.93     19.06 o 
   0   0   2       28.62       29.85      2.50 o 
   1   0   2     4732.82     4483.93     43.52 o 
   2   0   2     2018.39     1897.32     16.31 o 
   3   0   2      111.96      110.29      6.07 o 
   4   0   2       82.22       73.82      3.21 o 
   5   0   2       74.07       67.51      3.44 o 
   6   0   2      119.97      119.95      9.34 o 
   7   0   2        3.41       10.21      3.85 o 
   8   0   2       63.50       59.90      7.51 o 
  -8   1   2        0.00       -4.81      6.16 o 
  -7   1   2       39.56       54.31      9.63 o 
  -6   1   2       44.83       52.13      4.36 o 
  -5   1   2        4.50        3.47      4.43 o 
  -4   1   2      229.08      245.17     12.52 o 
  -3   1   2      129.04      154.65      9.05 o 
  -2   1   2      805.51      774.86     11.18 o 
  -1   1   2     1095.06     1018.61     14.93 o 
   0   1   2        0.01       -1.73      1.15 o 
   1   1   2     2082.23     1955.03     28.89 o 
   2   1   2      956.18     1001.88     17.72 o 
   3   1   2      243.64      241.20      5.21 o 
   4   1   2        1.43        0.54      1.48 o 
   5   1   2        3.69        1.93      2.89 o 
   6   1   2       20.05       26.39      4.81 o 
   7   1   2       38.62       41.19     10.69 o 
   8   1   2       32.60       36.79      6.16 o 
  -8   2   2        4.62        2.70      6.36 o 
  -7   2   2        0.23       -6.07      4.04 o 
  -6   2   2        0.15        1.35      4.43 o 
  -5   2   2      195.90      211.94      8.76 o 
  -4   2   2      328.02      347.41     22.15 o 
  -3   2   2       25.89       31.76      7.90 o 
  -2   2   2      373.42      368.77     11.75 o 
  -1   2   2       23.96       20.00      2.24 o 
   0   2   2     2322.38     2221.04     51.23 o 
   1   2   2       46.62       38.61      2.21 o 
   2   2   2      260.94      252.88      8.47 o 
   3   2   2      101.79      109.78      6.55 o 
   4   2   2      190.17      185.85      8.67 o 
   5   2   2       69.59       80.70      7.32 o 
   6   2   2      146.43      153.69      9.05 o 
   7   2   2       29.14       33.70      6.16 o 
  -8   3   2        1.61        6.16      7.32 o 
  -7   3   2      117.70      135.78     14.83 o 
  -6   3   2      109.29      107.28     12.52 o 
  -5   3   2        2.18       -3.08      3.66 o 
  -4   3   2       39.56       40.62      3.47 o 
  -3   3   2      339.12      332.33      5.92 o 
  -2   3   2      110.41      112.88      4.40 o 
  -1   3   2      114.37      115.70      4.53 o 
   0   3   2      318.41      343.81      7.21 o 
   1   3   2      268.89      277.59      5.97 o 
   2   3   2        4.35        6.36      3.08 o 
   3   3   2       31.40       42.18      5.20 o 
   4   3   2      204.11      200.30      9.82 o 
   5   3   2       75.85       79.73      7.90 o 
   6   3   2       10.24        6.93      4.43 o 
   7   3   2       11.60        3.85      4.81 o 
  -8   4   2        2.94       -3.08      6.36 o 
  -7   4   2       26.42       18.68      7.51 o 
  -6   4   2       10.05       10.01      5.78 o 
  -5   4   2      101.59      101.50     11.94 o 
  -4   4   2      501.65      472.19     10.40 o 
  -3   4   2      292.64      300.12      7.70 o 
  -2   4   2       22.50       19.43      2.50 o 
  -1   4   2       16.58       15.71      2.45 o 
   0   4   2      306.67      346.65      9.24 o 
   1   4   2      200.72      191.76      5.73 o 
   2   4   2      651.06      670.23     17.53 o 
   3   4   2      266.96      278.68     11.56 o 
   4   4   2       56.14       52.96      6.93 o 
   5   4   2      172.23      171.22     10.59 o 
   6   4   2      180.76      179.69     11.56 o 
   7   4   2      126.80      131.73     12.13 o 
  -7   5   2       95.58       98.42     14.06 o 
  -6   5   2      258.19      283.31     18.87 o 
  -5   5   2       49.76       58.16      9.82 o 
  -4   5   2      380.88      382.86      9.61 o 
  -3   5   2      104.50      113.29      6.07 o 
  -2   5   2       76.17       79.92      4.81 o 
  -1   5   2       17.01       18.35      3.12 o 
   0   5   2       19.55       21.21      3.13 o 
   1   5   2       51.98       58.42      5.59 o 
   2   5   2       97.89       74.92      7.70 o 
   3   5   2       33.38       34.47      6.36 o 
   4   5   2       16.12       22.15      5.97 o 
   5   5   2       47.09       40.25      7.51 o 
   6   5   2        0.44       -6.64      4.43 o 
  -7   6   2        4.67        7.32      6.93 o 
  -6   6   2       11.01        8.09      6.16 o 
  -5   6   2       83.85       83.39     11.94 o 
  -4   6   2      371.43      396.21     10.43 o 
  -3   6   2       33.82       39.58      4.05 o 
  -2   6   2       28.43       26.75      3.74 o 
  -1   6   2      113.15      124.00      6.42 o 
   0   6   2        4.20        4.25      2.65 o 
   1   6   2       24.48       28.50      5.78 o 
   2   6   2       57.92       59.13      7.90 o 
   3   6   2        4.28        2.70      4.62 o 
   4   6   2      373.15      360.54     15.99 o 
   5   6   2        0.44        0.96      4.81 o 
   6   6   2      120.73      116.33     12.52 o 
  -6   7   2      333.58      323.75     21.57 o 
  -5   7   2       63.66       55.85     10.59 o 
  -4   7   2     1087.31     1019.98     35.05 o 
  -3   7   2      847.22      838.03     16.27 o 
  -2   7   2      605.19      636.27     16.95 o 
  -1   7   2      414.82      432.88     13.29 o 
   0   7   2      760.58      731.29     15.37 o 
   1   7   2      396.11      402.91     16.37 o 
   2   7   2       90.47       78.96      9.05 o 
   3   7   2      124.63      112.48     10.79 o 
   4   7   2       60.35       62.79      9.05 o 
   5   7   2      285.89      275.22     15.60 o 
  -5   8   2       23.70       20.22      7.90 o 
  -4   8   2       65.90       61.25     11.36 o 
  -3   8   2        0.99        1.83      2.74 o 
  -2   8   2       64.50       68.10      7.22 o 
  -1   8   2       81.20       84.24      6.62 o 
   0   8   2        1.56        8.86      5.20 o 
   1   8   2      165.22      176.22     12.13 o 
   2   8   2      145.71      153.69     12.13 o 
   3   8   2      330.97      306.61     16.37 o 
   4   8   2       70.39       56.04      9.63 o 
  -4   9   2        1.74       -4.04      5.59 o 
  -3   9   2       32.59       31.59      8.67 o 
  -2   9   2       22.52       20.05      4.20 o 
  -1   9   2       17.53       11.75      4.81 o 
   0   9   2        0.61       -5.39      4.04 o 
   1   9   2        6.43       13.67      5.97 o 
   2   9   2        3.45       -4.43      5.01 o 
   3   9   2        2.44       -0.39      5.78 o 
  -1  10   2       41.46       47.76      7.51 o 
   0  10   2       60.74       54.70      8.47 o 
   1  10   2       93.19      104.00     11.75 o 
  -2 -11   3        8.27        6.36      6.16 o 
  -1 -11   3       26.72       37.17      8.09 o 
   0 -11   3        0.00       -0.58      5.39 o 
   1 -11   3       42.93       44.10      9.63 o 
   2 -11   3       19.78       24.84      8.28 o 
   3 -11   3       27.56       38.71      9.63 o 
  -3 -10   3       17.32       14.44      5.59 o 
  -2 -10   3      302.84      297.56     15.21 o 
  -1 -10   3       35.52       46.16      7.99 o 
   0 -10   3      409.18      357.46     20.03 o 
   1 -10   3        6.64        8.67      6.16 o 
   2 -10   3       40.13       31.97      8.28 o 
   3 -10   3       16.30        9.05      6.74 o 
   4 -10   3        9.34        6.16      6.16 o 
  -4  -9   3       66.50       67.60      8.47 o 
  -3  -9   3        2.42       -0.19      4.24 o 
  -2  -9   3      467.36      513.65     17.72 o 
  -1  -9   3       11.14        7.73      3.70 o 
   0  -9   3       83.49       81.27      6.61 o 
   1  -9   3        0.71        4.81      5.20 o 
   2  -9   3       42.24       28.31      8.09 o 
   3  -9   3       69.06       59.51     10.40 o 
   4  -9   3       37.36       40.25      9.24 o 
   5  -9   3        0.83        0.77      5.39 o 
  -5  -8   3       45.97       45.45      6.93 o 
  -4  -8   3        7.59        7.51      3.85 o 
  -3  -8   3      141.77      135.39      9.44 o 
  -2  -8   3        0.28        4.04      2.82 o 
  -1  -8   3      275.22      269.54     24.56 o 
   0  -8   3       60.79       62.59      5.49 o 
   1  -8   3       60.63       59.32      9.44 o 
   2  -8   3       66.91       71.45     10.40 o 
   3  -8   3        0.00       -0.96      5.01 o 
   4  -8   3       52.83       56.82     10.21 o 
   5  -8   3        4.79       -0.19      5.39 o 
   6  -8   3        1.50        5.20      6.36 o 
  -6  -7   3        0.33        7.70      4.04 o 
  -5  -7   3        0.38        6.74      3.85 o 
  -4  -7   3        2.58        1.54      2.89 o 
  -3  -7   3       55.38       54.74      5.13 o 
  -2  -7   3      449.06      450.11     11.56 o 
  -1  -7   3       26.10       29.57      3.91 o 
   0  -7   3        0.00        1.83      2.71 o 
   1  -7   3       69.16       63.24      4.78 o 
   2  -7   3       46.15       53.35      8.67 o 
   3  -7   3       37.96       40.25      8.09 o 
   4  -7   3       15.92       14.73      5.97 o 
   5  -7   3       12.19        9.27      5.49 o 
   6  -7   3      309.45      295.44     19.84 o 
   7  -7   3       44.62       47.38     11.75 o 
  -7  -6   3      158.06      134.05     10.40 o 
  -6  -6   3      134.90      171.99     10.98 o 
  -5  -6   3        0.90        0.58      2.89 o 
  -4  -6   3      262.43      255.47      8.98 o 
  -3  -6   3        7.50       11.30      3.37 o 
  -2  -6   3      727.46      758.64     23.50 o 
  -1  -6   3      466.79      483.34     10.62 o 
   0  -6   3      105.02      133.41      5.48 o 
   1  -6   3        0.30        1.81      2.16 o 
   2  -6   3      406.72      429.29     18.68 o 
   3  -6   3        4.32        2.92      2.77 o 
   4  -6   3       47.05       56.54      6.16 o 
   5  -6   3        6.57        8.68      3.46 o 
   6  -6   3      118.03      122.23     11.27 o 
   7  -6   3      201.55      217.05     17.53 o 
  -7  -5   3        8.74        7.13      4.04 o 
  -6  -5   3       54.67       66.25      7.90 o 
  -5  -5   3        3.89        4.24      2.89 o 
  -4  -5   3        5.28        6.27      3.18 o 
  -3  -5   3       11.28       11.02      2.53 o 
  -2  -5   3      397.75      370.40      9.08 o 
  -1  -5   3        6.66        8.75      2.03 o 
   0  -5   3      910.43      956.35     16.76 o 
   1  -5   3      274.95      290.75      6.51 o 
   2  -5   3        1.33       -1.46      1.99 o 
   3  -5   3      129.19      145.36      6.76 o 
   4  -5   3       65.13       73.90      5.83 o 
   5  -5   3      130.07      135.62      7.54 o 
   6  -5   3       25.52       24.58      5.97 o 
   7  -5   3       10.19        6.66      3.89 o 
  -7  -4   3        0.78       -4.24      3.08 o 
  -6  -4   3        3.67        1.16      2.50 o 
  -5  -4   3       19.80       19.30      3.42 o 
  -4  -4   3        4.28        5.90      3.47 o 
  -3  -4   3      281.74      287.31     10.59 o 
  -2  -4   3       23.22       33.42      3.12 o 
  -1  -4   3      103.15      108.50      4.29 o 
   0  -4   3      103.26      106.79      3.85 o 
   1  -4   3        9.92       11.39      2.56 o 
   2  -4   3       58.25       54.74      6.26 o 
   3  -4   3       92.85       88.30      5.27 o 
   4  -4   3      115.61      120.80     12.04 o 
   5  -4   3        7.06        6.22      2.81 o 
   6  -4   3       85.17       88.30      8.47 o 
   7  -4   3        0.85        2.01      4.04 o 
   8  -4   3        4.71        1.16      4.81 o 
  -8  -3   3      148.71      140.40     10.40 o 
  -7  -3   3        0.49        5.01      3.85 o 
  -5  -3   3      116.34      112.20      5.74 o 
  -4  -3   3        0.77        3.21      3.85 o 
  -3  -3   3       21.27       31.20      5.01 o 
  -2  -3   3      332.49      357.65     12.71 o 
  -1  -3   3      762.41      698.93     18.87 o 
   1  -3   3       10.71        8.70      2.21 o 
   2  -3   3       19.02       11.73      2.39 o 
   3  -3   3      103.80      115.92      5.23 o 
   4  -3   3       25.47       22.34      5.59 o 
   5  -3   3       64.01       74.19      5.50 o 
   6  -3   3       75.01       84.75      6.43 o 
   7  -3   3       46.71       40.83      6.55 o 
   8  -3   3        2.67       -2.12      3.85 o 
  -8  -2   3      810.10      745.92     22.53 o 
  -7  -2   3       33.84       42.18      6.55 o 
  -6  -2   3     1494.43     1491.01     23.88 o 
  -5  -2   3      109.69      126.15      9.44 o 
  -4  -2   3      313.34      331.46     13.48 o 
  -3  -2   3      620.81      679.47     18.49 o 
  -2  -2   3      262.22      264.05     10.59 o 
  -1  -2   3      616.51      601.28     15.79 o 
   0  -2   3      110.01       90.43      4.10 o 
   1  -2   3     3623.77     3402.01     43.04 o 
   2  -2   3       62.50       71.75      3.84 o 
   3  -2   3       52.36       47.15      2.24 o 
   4  -2   3        9.74       12.59      1.60 o 
   5  -2   3       16.04       13.62      2.87 o 
   6  -2   3      131.85      118.83      8.09 o 
   7  -2   3      187.71      184.12     10.40 o 
   8  -2   3        1.30       -2.89      3.08 o 
  -8  -1   3      230.72      229.96     12.33 o 
  -7  -1   3       10.85        4.65      4.53 o 
  -6  -1   3      171.87      171.60     11.94 o 
  -5  -1   3       17.11        7.32      3.85 o 
  -4  -1   3       15.84       14.83      4.04 o 
  -3  -1   3        1.67       -2.31      2.31 o 
  -2  -1   3        0.06       -0.77      2.31 o 
  -1  -1   3       85.88       81.85      5.59 o 
   0  -1   3       37.06       36.50      1.78 o 
   1  -1   3      226.91      215.31      6.07 o 
   2  -1   3     3780.22     3785.96     42.52 o 
   3  -1   3      285.75      295.97      6.00 o 
   4  -1   3      609.59      593.90      8.32 o 
   5  -1   3       16.80       17.51      2.64 o 
   6  -1   3       91.45       88.21      7.13 o 
   7  -1   3       33.94       28.89      5.39 o 
   8  -1   3       42.78       45.07      6.93 o 
  -8   0   3        3.20        3.42      2.74 o 
  -7   0   3       56.23       64.13      9.82 o 
  -5   0   3       15.37       20.22      6.16 o 
  -4   0   3      332.46      347.83     15.02 o 
  -3   0   3      232.03      264.43     11.75 o 
  -2   0   3       30.94       26.19      4.62 o 
  -1   0   3       15.84       13.83      2.31 o 
   0   0   3     1131.24     1079.16     17.08 o 
   1   0   3     3914.53     3813.55     37.91 o 
   2   0   3     1974.11     1901.23     25.44 o 
   3   0   3      265.73      316.39      9.77 o 
   4   0   3      738.50      743.99      9.65 o 
   5   0   3       52.71       59.24      4.08 o 
   6   0   3      166.72      155.23      9.05 o 
   7   0   3       72.23       70.30      7.70 o 
   8   0   3       30.96       31.01      5.97 o 
  -8   1   3        0.10        2.85      3.81 o 
  -7   1   3        0.34       -6.74      4.62 o 
  -6   1   3       27.03       26.77      7.32 o 
  -5   1   3      169.68      163.13     11.94 o 
  -4   1   3      121.46      132.12     10.01 o 
  -3   1   3       66.24       83.97      7.51 o 
  -2   1   3       14.87        9.03      1.70 o 
  -1   1   3       45.65       39.87      2.67 o 
   0   1   3      766.09      739.07      9.12 o 
   1   1   3      181.67      167.37      4.07 o 
   2   1   3       52.07       43.33      4.24 o 
   3   1   3       23.26       25.09      2.21 o 
   4   1   3      179.61      171.60      7.90 o 
   5   1   3      297.26      295.05     10.98 o 
   6   1   3      128.52      121.76      5.85 o 
   7   1   3        2.70        2.89      3.08 o 
  -8   2   3       31.17       23.30      8.67 o 
  -7   2   3        6.33       -0.96      5.39 o 
  -6   2   3      106.29      120.76     13.29 o 
  -5   2   3       74.63       88.59     10.98 o 
  -4   2   3      255.47      261.51      7.13 o 
  -3   2   3       55.75       48.59      3.37 o 
  -2   2   3      496.48      508.97      9.30 o 
  -1   2   3      539.42      536.66      9.12 o 
   0   2   3        0.01        1.66      2.89 o 
   1   2   3      161.83      169.74      5.59 o 
   2   2   3      116.95      105.16      6.93 o 
   3   2   3      183.40      178.73      8.67 o 
   4   2   3       62.04       68.37      6.93 o 
   5   2   3        3.96       10.40      4.24 o 
   6   2   3       13.69        5.20      4.43 o 
   7   2   3        2.39        4.12      2.71 o 
  -8   3   3      102.92       84.16     13.67 o 
  -7   3   3      102.07       90.52     13.10 o 
  -6   3   3       92.94       96.49     12.13 o 
  -5   3   3        0.41       -0.77      4.24 o 
  -4   3   3        5.33        1.73      4.24 o 
  -3   3   3        7.23       24.73      6.26 o 
  -2   3   3      234.51      244.31      6.70 o 
  -1   3   3      205.98      215.26     12.61 o 
   0   3   3      107.23      151.46     18.20 o 
   1   3   3      925.50      939.59     13.19 o 
   2   3   3       30.27       33.13      4.81 o 
   3   3   3      579.86      596.27     16.56 o 
   4   3   3       22.84       35.63      5.78 o 
   5   3   3      250.40      273.10     12.71 o 
   6   3   3       82.50       77.23      9.05 o 
   7   3   3       74.13       64.52      9.24 o 
  -7   4   3       28.59       29.27      8.67 o 
  -6   4   3        1.96        2.70      5.01 o 
  -5   4   3       13.26       11.94      5.59 o 
  -4   4   3       12.00       19.11      9.05 o 
  -3   4   3       64.25       67.46      4.43 o 
  -2   4   3      189.20      190.35      6.45 o 
  -1   4   3       29.17       22.17      2.96 o 
   0   4   3      514.56      493.46     13.00 o 
   1   4   3      115.48      125.30      4.90 o 
   2   4   3      651.93      663.49     18.30 o 
   3   4   3       13.68       14.64      4.81 o 
   4   4   3        3.24        4.81      4.24 o 
   5   4   3        0.76        3.08      5.01 o 
   6   4   3       17.03       13.10      5.59 o 
  -7   5   3       11.36       18.49      8.09 o 
  -6   5   3       17.24       22.15      8.09 o 
  -5   5   3       88.82       74.34     11.17 o 
  -4   5   3      188.14      176.49      8.28 o 
  -3   5   3      603.51      596.67     12.58 o 
  -2   5   3        3.56        4.27      2.27 o 
  -1   5   3       33.59       39.84      4.02 o 
   0   5   3        1.13        0.00      5.30 o 
   1   5   3      133.40      130.00      9.05 o 
   2   5   3      138.01      146.56      9.82 o 
   3   5   3       14.90       21.76      6.16 o 
   4   5   3        2.07       -0.77      4.62 o 
   5   5   3      110.85      107.85     10.98 o 
   6   5   3       11.29       10.59      6.55 o 
  -6   6   3      441.07      450.86     25.04 o 
  -5   6   3      302.03      287.16     18.49 o 
  -4   6   3      766.58      749.78     21.67 o 
  -3   6   3      252.27      263.02      8.83 o 
  -2   6   3      467.72      461.41     11.39 o 
  -1   6   3      170.64      170.22     16.18 o 
   0   6   3       82.01      102.58     16.27 o 
   1   6   3        0.88        7.70      4.62 o 
   2   6   3       33.76       36.21      6.74 o 
   3   6   3       25.82       28.89      7.13 o 
   4   6   3       37.35       36.79      7.51 o 
   5   6   3      272.07      284.65     16.18 o 
  -6   7   3      105.52      120.18     15.99 o 
  -5   7   3       30.93       31.20      8.86 o 
  -4   7   3        6.31        6.05      3.27 o 
  -3   7   3       31.26       41.24      4.56 o 
  -2   7   3      108.69      110.37      6.65 o 
  -1   7   3      475.65      481.62     12.49 o 
   0   7   3      140.15      131.35     10.40 o 
   1   7   3      515.28      500.55     18.30 o 
   2   7   3        9.26       10.79      5.78 o 
   3   7   3      179.10      186.62     12.52 o 
   4   7   3       25.71       30.04      7.70 o 
   5   7   3        0.35       -4.43      5.59 o 
  -5   8   3       51.12       63.56     11.94 o 
  -4   8   3        1.13        6.93      6.74 o 
  -3   8   3       29.64       35.15     13.39 o 
  -2   8   3       15.03       20.17      4.10 o 
  -1   8   3      124.96      133.08      9.44 o 
   0   8   3      118.75       95.72      9.82 o 
   1   8   3       27.99       26.39      6.93 o 
   2   8   3       15.26       11.36      5.78 o 
   3   8   3       23.53       11.94      6.55 o 
  -4   9   3       19.22       15.99      8.28 o 
  -3   9   3        0.00       -1.54      5.78 o 
  -2   9   3       52.36       54.29      5.99 o 
  -1   9   3        9.77        5.20      4.43 o 
   0   9   3        0.01       -2.31      4.81 o 
   1   9   3       31.64       20.80      6.55 o 
   2   9   3       29.63       32.36      7.70 o 
  -2 -11   4       24.16       33.51      7.51 o 
   0 -11   4       11.97       19.84      8.09 o 
   1 -11   4        0.04        2.31      6.16 o 
   2 -11   4       32.50       32.93      9.24 o 
   3 -11   4        6.17        6.36      6.93 o 
  -3 -10   4        0.58        6.55      4.62 o 
  -2 -10   4       37.50       39.87      7.32 o 
  -1 -10   4        0.01       -3.97      3.42 o 
   0 -10   4       40.68       39.48      9.24 o 
   1 -10   4        7.53        8.09      6.16 o 
   2 -10   4      129.72      102.08     13.67 o 
   3 -10   4        0.25        6.16      5.97 o 
   4 -10   4       77.97       52.96     10.79 o 
  -5  -9   4       69.17       78.00      9.63 o 
  -4  -9   4       22.55       25.81      6.16 o 
  -3  -9   4       11.72        8.09      4.43 o 
  -2  -9   4       16.28       16.09      4.17 o 
  -1  -9   4       83.45       96.11      7.23 o 
   0  -9   4       49.81       42.76      9.05 o 
   1  -9   4        2.87       11.36      6.36 o 
   2  -9   4      248.03      233.62     16.37 o 
   3  -9   4        3.67        3.08      5.39 o 
   4  -9   4      351.72      317.01     20.61 o 
   5  -9   4       36.36       22.15      8.09 o 
  -5  -8   4        0.09       -3.66      2.89 o 
  -4  -8   4       11.49       10.01      4.24 o 
  -3  -8   4       80.62       83.80      6.65 o 
  -2  -8   4      604.88      640.51     14.67 o 
  -1  -8   4      489.30      491.07     12.18 o 
   0  -8   4      120.92      132.43      6.96 o 
   1  -8   4        4.88       11.36      6.36 o 
   2  -8   4        0.04        2.12      5.01 o 
   3  -8   4        1.41       -0.39      4.62 o 
   4  -8   4      118.97      107.28     13.29 o 
   5  -8   4       33.27       34.42      5.64 o 
   6  -8   4        0.11        0.00      5.97 o 
  -6  -7   4       79.79       79.54      9.05 o 
  -5  -7   4       31.18       28.89      5.78 o 
  -4  -7   4      142.19      137.13      8.67 o 
  -3  -7   4       94.38       99.30      6.27 o 
  -2  -7   4      368.85      358.58      9.97 o 
  -1  -7   4       27.79       27.49      4.33 o 
   0  -7   4      482.83      489.83     10.90 o 
   1  -7   4       69.21       77.81     10.59 o 
   2  -7   4        8.41       -0.77      4.43 o 
   3  -7   4        2.59        2.50      5.01 o 
   4  -7   4       12.70       16.96      4.16 o 
   5  -7   4        0.98       -3.53      3.01 o 
   6  -7   4       92.67       93.87     11.07 o 
   7  -7   4      155.10      182.77     19.64 o 
  -7  -6   4      144.71      140.02     10.59 o 
  -6  -6   4       78.74       76.27      8.67 o 
  -5  -6   4      125.27      128.65      8.86 o 
  -4  -6   4      285.16      290.71      9.51 o 
  -3  -6   4      146.47      161.27      6.97 o 
  -2  -6   4       11.97       17.85      3.00 o 
  -1  -6   4      122.42      142.12      7.90 o 
   0  -6   4        8.77       10.07      2.27 o 
   1  -6   4      406.88      485.68      9.48 o 
   2  -6   4        0.56       -1.35      4.24 o 
   3  -6   4      317.90      346.20     14.83 o 
   4  -6   4      134.01      133.64      7.72 o 
   5  -6   4       48.75       44.14      5.59 o 
   6  -6   4      117.15      116.23     13.58 o 
   7  -6   4        0.21       -0.86      3.70 o 
  -7  -5   4       39.29       30.24      6.16 o 
  -6  -5   4        5.21        6.93      3.47 o 
  -5  -5   4        7.71        8.10      3.27 o 
  -4  -5   4       19.35       17.03      4.62 o 
  -3  -5   4      168.80      163.13      8.28 o 
  -2  -5   4       83.06       89.45      4.71 o 
  -1  -5   4       35.35       29.50      2.93 o 
   0  -5   4       47.36       44.41      3.15 o 
   1  -5   4      290.14      290.76      8.67 o 
   2  -5   4      309.31      328.44      9.90 o 
   3  -5   4      269.46      276.60      9.16 o 
   4  -5   4        0.02       -0.81      4.14 o 
   5  -5   4      398.62      405.96     24.84 o 
   6  -5   4       71.86       80.71      9.53 o 
   7  -5   4      107.23      113.94     12.33 o 
  -7  -4   4        1.08        0.39      3.27 o 
  -6  -4   4       17.22       16.71      4.33 o 
  -5  -4   4       62.07       58.34      5.14 o 
  -4  -4   4        0.00        4.08      2.21 o 
  -3  -4   4      174.54      188.04      6.59 o 
  -2  -4   4        0.40        8.09      4.43 o 
  -1  -4   4     1574.57     1632.43     36.59 o 
   0  -4   4      317.45      324.75      6.64 o 
   1  -4   4       48.59       55.60      9.44 o 
   2  -4   4       19.47       25.60      3.95 o 
   3  -4   4       53.52       51.48      4.66 o 
   4  -4   4      354.67      376.62     10.64 o 
   5  -4   4        0.90        2.04      2.65 o 
   6  -4   4        2.69        0.71      2.99 o 
   7  -4   4       22.26       21.57      5.78 o 
  -8  -3   4       66.78       76.27      9.24 o 
  -7  -3   4       59.09       56.24      7.32 o 
  -6  -3   4       21.44       23.35      3.84 o 
  -5  -3   4      136.17      135.97     10.40 o 
  -4  -3   4       23.42       19.64      5.01 o 
  -3  -3   4       15.19       14.64      4.24 o 
  -2  -3   4       16.90        9.63      4.04 o 
  -1  -3   4      448.67      419.09     15.21 o 
   0  -3   4       40.21       32.93      5.78 o 
   1  -3   4       23.68       22.49      2.88 o 
   2  -3   4       29.51       22.42      2.99 o 
   3  -3   4       36.99       47.86      4.12 o 
   4  -3   4       61.28       66.92      5.04 o 
   5  -3   4       13.85       15.98      4.43 o 
   6  -3   4       26.49       24.15      4.16 o 
   7  -3   4        0.57       -2.70      3.08 o 
  -8  -2   4        4.31        6.16      4.04 o 
  -7  -2   4      435.53      459.36     13.23 o 
  -6  -2   4      277.16      262.12     15.02 o 
  -5  -2   4      106.80      120.95     10.01 o 
  -4  -2   4      196.18      198.18     11.17 o 
  -3  -2   4       26.40       30.04      5.20 o 
  -2  -2   4      471.38      456.64     14.83 o 
  -1  -2   4     2818.49     2725.02     47.76 o 
   0  -2   4      763.01      729.70     11.85 o 
   1  -2   4       47.00       44.32      3.66 o 
   2  -2   4      633.32      637.28     29.95 o 
   3  -2   4       83.96       81.35      3.03 o 
   4  -2   4       31.57       34.81      3.51 o 
   5  -2   4       59.07       63.20      5.20 o 
   6  -2   4       45.19       39.67      6.16 o 
   7  -2   4       51.47       40.06      6.74 o 
   8  -2   4        9.44       10.01      5.01 o 
  -8  -1   4        6.06        8.58      3.49 o 
  -7  -1   4      177.34      174.30     13.29 o 
  -6  -1   4      304.65      282.92     15.79 o 
  -5  -1   4      131.90      127.69     10.01 o 
  -4  -1   4       51.83       52.58      6.74 o 
  -3  -1   4      288.41      265.97     11.75 o 
  -2  -1   4       97.80       82.43      6.36 o 
  -1  -1   4       87.75       87.04      7.13 o 
   0  -1   4      334.15      310.70      6.34 o 
   1  -1   4      860.34      788.91      8.72 o 
   2  -1   4      357.14      337.37      5.44 o 
   3  -1   4      112.85      106.27      3.48 o 
   4  -1   4        4.74        1.47      1.74 o 
   5  -1   4      425.54      450.86     14.64 o 
   6  -1   4        7.87        8.86      3.85 o 
   7  -1   4      181.97      156.58     10.01 o 
  -8   0   4       66.71       78.58     11.56 o 
  -7   0   4       12.40        6.74      5.20 o 
  -6   0   4      189.21      170.83     12.90 o 
  -5   0   4       51.15       52.23      5.99 o 
  -4   0   4      252.82      246.45      9.46 o 
  -3   0   4      104.52      123.80      6.53 o 
  -2   0   4      227.34      227.55      5.91 o 
  -1   0   4       16.12       14.82      1.85 o 
   0   0   4        8.81        4.72      1.08 o 
   1   0   4      483.51      463.28      6.21 o 
   2   0   4      262.08      259.09      6.21 o 
   3   0   4     1006.05      984.58     11.15 o 
   4   0   4        8.02       15.68      2.52 o 
   5   0   4       76.87       82.97      9.24 o 
   6   0   4       20.96       16.76      4.24 o 
   7   0   4       20.89       17.53      5.01 o 
  -8   1   4        0.07        4.43      5.01 o 
  -7   1   4        0.04        1.93      5.78 o 
  -6   1   4       18.64       26.39      7.70 o 
  -5   1   4        3.91        0.77      4.24 o 
  -4   1   4      204.19      200.11     12.52 o 
  -3   1   4       15.13       11.94      4.24 o 
  -2   1   4      501.42      509.80      9.51 o 
  -1   1   4        5.49        6.09      1.63 o 
   0   1   4      136.68      132.45      3.05 o 
   1   1   4       28.53       25.75      1.80 o 
   2   1   4        0.11        1.63      1.05 o 
   3   1   4       19.36       10.59      2.27 o 
   4   1   4       43.72       44.15      3.73 o 
   5   1   4        0.77       -1.35      3.56 o 
   6   1   4        2.77        3.51      2.60 o 
   7   1   4       83.77       64.13      7.70 o 
  -8   2   4        2.68       -3.66      6.55 o 
  -7   2   4       24.64       25.42      7.70 o 
  -6   2   4       11.64        4.43      4.81 o 
  -5   2   4        2.78        8.28      5.20 o 
  -4   2   4      526.21      531.37     20.99 o 
  -3   2   4      821.14      883.49     14.75 o 
  -2   2   4      348.77      369.14      8.34 o 
  -1   2   4     1436.96     1558.31     19.94 o 
   0   2   4     1340.46     1313.90     12.93 o 
   1   2   4     1771.46     1860.68     21.71 o 
   2   2   4       55.34       54.89      5.78 o 
   3   2   4      495.06      513.84     15.02 o 
   4   2   4       12.14       16.56      5.01 o 
   5   2   4      478.29      508.06     16.76 o 
   6   2   4        0.94       -0.71      5.10 o 
   7   2   4      191.11      150.22     10.01 o 
  -7   3   4        1.30        1.16      5.59 o 
  -6   3   4      106.75      105.54     13.48 o 
  -5   3   4      114.65      119.99     13.29 o 
  -4   3   4        0.05       -1.37      1.81 o 
  -3   3   4        2.14       -2.07      1.38 o 
  -2   3   4       38.79       56.79      8.19 o 
  -1   3   4     1052.89     1082.72     16.28 o 
   0   3   4       12.93       16.07      2.59 o 
   1   3   4      654.43      698.41     11.49 o 
   2   3   4      601.73      593.58     16.56 o 
   3   3   4      722.79      687.37     19.26 o 
   4   3   4        0.74        5.01      4.43 o 
   5   3   4      129.90      135.01     10.40 o 
   6   3   4        0.65       -2.89      4.62 o 
   7   3   4       75.55       75.65      6.50 o 
  -7   4   4        2.93        0.19      6.16 o 
  -6   4   4        4.24        0.77      4.81 o 
  -5   4   4       38.63       51.62      9.44 o 
  -4   4   4       17.35       20.86      3.41 o 
  -3   4   4      109.15       94.92      9.34 o 
  -2   4   4      241.26      250.86      7.80 o 
  -1   4   4       49.55       49.07      4.07 o 
   0   4   4        5.79        8.90      5.20 o 
   1   4   4       83.87       99.57      7.90 o 
   2   4   4       26.35       38.33      6.16 o 
   3   4   4      107.81       94.18      9.05 o 
   4   4   4       80.72       89.36      9.24 o 
   5   4   4       42.64       54.12      8.28 o 
   6   4   4        9.69        8.28      5.59 o 
  -7   5   4      146.72      135.97     17.14 o 
  -6   5   4      143.99      128.27     15.60 o 
  -5   5   4      102.45       94.76      6.24 o 
  -4   5   4       81.12       87.69      8.47 o 
  -3   5   4      190.56      192.34      7.59 o 
  -2   5   4      310.35      323.12      9.33 o 
  -1   5   4      121.35      117.70      7.03 o 
   0   5   4        7.19        5.68      2.68 o 
   1   5   4       72.78       71.07      7.90 o 
   2   5   4      145.84      158.70     11.17 o 
   3   5   4       48.16       49.88      7.90 o 
   4   5   4       17.54       12.71      5.97 o 
   5   5   4        0.38        2.12      5.59 o 
   6   5   4        2.84       -1.54      5.97 o 
  -6   6   4      110.78       95.33     14.06 o 
  -5   6   4      407.43      396.45     11.66 o 
  -4   6   4      135.44      152.39      7.29 o 
  -3   6   4     1331.01     1342.87     33.70 o 
  -2   6   4        5.73        1.60      2.81 o 
  -1   6   4      328.83      334.57     14.64 o 
   0   6   4       56.58       52.77      7.13 o 
   1   6   4      161.99      158.70     10.98 o 
   2   6   4       23.55       34.28      7.13 o 
   3   6   4       11.45       12.33      6.16 o 
   4   6   4        0.43       -4.43      4.81 o 
   5   6   4      159.44      167.17     13.10 o 
  -5   7   4        0.57       -0.77      5.39 o 
  -4   7   4        2.59        5.26      2.93 o 
  -3   7   4       42.00       40.00      4.88 o 
  -2   7   4       45.99       44.33     11.65 o 
  -1   7   4       86.39       83.39      8.47 o 
   0   7   4      159.10      155.42     10.40 o 
   1   7   4        7.62       11.56      5.39 o 
   2   7   4      145.02      122.88     11.36 o 
   3   7   4        0.67        1.73      5.01 o 
   4   7   4       58.96       51.62      9.24 o 
  -4   8   4        0.00       10.40      7.13 o 
  -3   8   4        0.40       -0.61      2.70 o 
  -2   8   4        0.15        3.31      3.13 o 
  -1   8   4       12.90       12.71      5.01 o 
   0   8   4        0.76        2.70      4.62 o 
   1   8   4       14.60       17.53      6.16 o 
   2   8   4       63.36       61.25      9.05 o 
   3   8   4       26.08       34.28      8.09 o 
  -3   9   4       80.42       94.28      7.58 o 
  -2   9   4        2.56        6.93      4.04 o 
  -1   9   4       53.35       71.45      8.67 o 
   0   9   4       40.67       33.70      7.32 o 
   1   9   4       32.82       39.67      7.90 o 
  -2 -11   5       14.09        2.31      5.59 o 
  -1 -11   5        0.70        6.36      6.93 o 
   0 -11   5       13.92       19.07      7.51 o 
   1 -11   5        5.30       20.61      8.28 o 
   2 -11   5       22.57       21.38      8.67 o 
   3 -11   5       52.93       68.37     12.33 o 
  -4 -10   5       29.02       27.16      6.36 o 
  -3 -10   5       71.30       72.99      8.28 o 
  -2 -10   5       76.66       76.30      6.97 o 
  -1 -10   5       24.88       24.68      5.30 o 
   0 -10   5      117.46      103.04     13.87 o 
   1 -10   5        0.01        6.36      5.97 o 
   2 -10   5       61.27       46.80     10.01 o 
   3 -10   5       24.44       25.81      8.09 o 
   4 -10   5       40.93       45.45     10.59 o 
  -5  -9   5        6.95        5.97      4.24 o 
  -4  -9   5       21.77       26.77      5.78 o 
  -3  -9   5       22.03       23.09      4.48 o 
  -2  -9   5       19.32       16.25      3.67 o 
  -1  -9   5      209.71      210.85      8.78 o 
   0  -9   5        8.00       13.29      6.93 o 
   1  -9   5       29.21       30.82      9.05 o 
   2  -9   5       87.62       89.17     12.33 o 
   3  -9   5       27.95       17.33      7.51 o 
   4  -9   5       66.65       66.83     11.56 o 
   5  -9   5        0.02        1.54      6.36 o 
  -5  -8   5       17.04        9.44      4.43 o 
  -4  -8   5       46.19       36.79      5.97 o 
  -3  -8   5        0.01       -0.46      3.47 o 
  -2  -8   5       52.18       49.84     10.79 o 
  -1  -8   5      383.19      407.94     11.02 o 
   0  -8   5       97.06      100.73      5.96 o 
   1  -8   5      230.15      254.80     16.76 o 
   2  -8   5       17.29       25.23      7.51 o 
   3  -8   5      126.27      131.16     14.25 o 
   4  -8   5       97.86      102.91     13.10 o 
   5  -8   5      165.37      184.59     22.82 o 
   6  -8   5        0.00        2.41      3.97 o 
  -6  -7   5      312.50      298.14     14.25 o 
  -5  -7   5       17.48       15.41      4.43 o 
  -4  -7   5       50.68       49.30      7.51 o 
  -3  -7   5       73.91       68.97      8.86 o 
  -2  -7   5       97.88      108.07      5.87 o 
  -1  -7   5      542.54      527.68     11.64 o 
   0  -7   5       33.33       37.18      3.77 o 
   1  -7   5       95.69       96.49     11.94 o 
   2  -7   5       28.19       27.35      7.70 o 
   3  -7   5      135.45      122.48      7.77 o 
   4  -7   5       34.64       32.41      7.41 o 
   5  -7   5       45.94       38.62      5.68 o 
   6  -7   5        0.10       -5.92      3.95 o 
  -7  -6   5        2.26        9.05      4.24 o 
  -6  -6   5        1.39        0.19      2.89 o 
  -5  -6   5       10.57        6.02      3.00 o 
  -4  -6   5        2.34        6.25      6.93 o 
  -3  -6   5       83.87       81.41     14.73 o 
  -2  -6   5       61.88       69.57      4.63 o 
  -1  -6   5       21.14       18.71      5.10 o 
   0  -6   5        3.04        7.13      1.98 o 
   1  -6   5        6.17       11.56      5.97 o 
   2  -6   5      990.28     1002.97     19.20 o 
   3  -6   5      634.34      664.10     15.55 o 
   4  -6   5      614.52      599.65     15.13 o 
   5  -6   5      150.65      163.24     13.10 o 
   6  -6   5      183.57      188.05      9.95 o 
   7  -6   5      186.78      191.56     10.45 o 
  -7  -5   5       10.22       14.06      4.62 o 
  -6  -5   5       47.91       56.43      7.32 o 
  -5  -5   5        0.60        5.75      3.27 o 
  -4  -5   5        4.67        5.35      2.60 o 
  -3  -5   5        6.84       11.94      2.72 o 
  -2  -5   5       21.22       29.56      7.80 o 
  -1  -5   5       63.28       52.27      3.54 o 
   0  -5   5        0.45       -1.18      1.54 o 
   1  -5   5       32.50       30.62      3.37 o 
   2  -5   5        3.17        4.65      2.99 o 
   3  -5   5       24.16       30.34      4.21 o 
   4  -5   5      386.98      371.23     12.13 o 
   5  -5   5       25.68       29.38      4.85 o 
   6  -5   5      113.26      122.95      8.79 o 
   7  -5   5       78.42       87.05     10.59 o 
  -7  -4   5       12.57       13.10      4.81 o 
  -6  -4   5        0.57       -0.56      2.35 o 
  -5  -4   5       45.88       44.75      4.76 o 
  -4  -4   5        7.63        5.59      4.24 o 
  -3  -4   5       15.03       22.34      5.39 o 
  -2  -4   5       52.08       70.68      8.67 o 
  -1  -4   5      131.87      176.61     11.56 o 
   0  -4   5      187.02      198.18     11.94 o 
   1  -4   5        4.57        7.69      2.67 o 
   2  -4   5       31.17       41.31      4.17 o 
   3  -4   5        6.47        4.74      2.63 o 
   4  -4   5       18.12       15.29      3.38 o 
   5  -4   5       13.87       10.59      3.38 o 
   6  -4   5       10.30        6.69      3.52 o 
   7  -4   5       12.01       12.33      5.39 o 
  -7  -3   5        9.40        5.45      3.56 o 
  -6  -3   5       33.55       41.99      8.09 o 
  -5  -3   5        0.03       -0.58      3.66 o 
  -4  -3   5       90.35      107.08      9.05 o 
  -3  -3   5      230.44      211.08     11.56 o 
  -2  -3   5      400.69      388.46     15.21 o 
  -1  -3   5      289.15      317.20     13.87 o 
   0  -3   5     1186.79     1086.46     17.03 o 
   1  -3   5       79.28       96.23     10.88 o 
   2  -3   5       15.56       13.36      6.45 o 
   3  -3   5      171.33      162.35     10.88 o 
   4  -3   5      149.48      172.64      7.29 o 
   5  -3   5       73.55       76.31     10.21 o 
   6  -3   5       61.45       58.16      7.90 o 
   7  -3   5       52.98       51.62      7.90 o 
  -8  -2   5       62.00       73.76      9.05 o 
  -7  -2   5      151.00      175.07     14.44 o 
  -6  -2   5      314.17      332.23     17.72 o 
  -5  -2   5      170.30      174.11     12.13 o 
  -4  -2   5      360.28      371.13     16.18 o 
  -3  -2   5        0.09       -0.39      2.70 o 
  -2  -2   5     1716.81     1708.51     35.63 o 
  -1  -2   5      331.59      291.01     12.13 o 
   0  -2   5     1859.00     1857.73     17.75 o 
   1  -2   5      956.01      991.07     10.94 o 
   2  -2   5     2165.49     2095.18     19.38 o 
   3  -2   5     3623.42     3815.52     32.82 o 
   4  -2   5      209.09      195.74      7.99 o 
   5  -2   5      466.03      462.61     15.79 o 
   6  -2   5       21.60       21.57      5.01 o 
   7  -2   5        9.86       27.35      5.97 o 
  -8  -1   5        7.98        5.97      5.59 o 
  -7  -1   5        4.78       -2.89      3.85 o 
  -6  -1   5      399.77      441.62     20.61 o 
  -5  -1   5        2.59        1.93      4.04 o 
  -4  -1   5      535.51      480.52     18.30 o 
  -3  -1   5       53.39       45.64      6.55 o 
  -2  -1   5      273.57      268.67     11.56 o 
  -1  -1   5      607.94      539.78      9.36 o 
   0  -1   5      707.25      689.04      8.44 o 
   1  -1   5      160.67      137.97      3.54 o 
   2  -1   5     1325.16     1295.40     13.56 o 
   3  -1   5       11.77       14.50      1.98 o 
   4  -1   5      390.05      367.66      8.36 o 
   5  -1   5       68.11       73.96      7.51 o 
   6  -1   5        0.55       -0.39      2.89 o 
   7  -1   5       28.96       29.85      6.16 o 
  -8   0   5       12.42        6.16      5.59 o 
  -7   0   5       42.42       40.83      8.47 o 
  -6   0   5       56.72       77.42     10.40 o 
  -5   0   5       19.69       18.10      5.59 o 
  -4   0   5        9.05        7.32      4.43 o 
  -3   0   5      882.00      881.50     24.27 o 
  -2   0   5      207.29      207.33      6.93 o 
  -1   0   5     1067.30     1007.50     11.16 o 
   0   0   5       14.34       15.54      1.78 o 
   1   0   5      295.74      258.96      4.96 o 
   2   0   5       88.50       98.85      3.64 o 
   3   0   5      625.00      639.53      8.88 o 
   4   0   5        1.72        1.00      6.74 o 
   5   0   5      131.79      137.60      6.12 o 
   6   0   5        1.49        5.78      3.47 o 
   7   0   5        0.68        2.31      3.66 o 
  -8   1   5       55.91       60.86     10.98 o 
  -7   1   5       16.00       16.76      6.93 o 
  -6   1   5       87.58       76.46     11.56 o 
  -5   1   5      408.16      407.14     20.22 o 
  -4   1   5       29.43       48.73      8.28 o 
  -3   1   5      226.73      218.42     12.33 o 
  -2   1   5      781.95      826.43     11.71 o 
  -1   1   5      459.03      446.03      8.75 o 
   0   1   5       63.04       44.21      2.25 o 
   1   1   5       29.78       29.68      2.54 o 
   2   1   5        7.41       11.21      2.90 o 
   3   1   5      173.60      178.92      6.09 o 
   4   1   5        7.29       14.87      6.07 o 
   5   1   5        4.15        5.45      2.68 o 
   6   1   5       69.29       62.02      7.51 o 
   7   1   5        2.60       -1.16      3.27 o 
  -7   2   5       16.98       19.64      7.90 o 
  -6   2   5       14.45       14.83      7.13 o 
  -5   2   5        3.13        6.55      5.01 o 
  -4   2   5        9.68       11.75      5.39 o 
  -3   2   5      376.84      353.35      9.05 o 
  -2   2   5       20.82       24.79      2.95 o 
  -1   2   5      138.42      166.74      5.64 o 
   0   2   5       64.92       62.48      3.16 o 
   1   2   5      192.43      226.65      4.69 o 
   2   2   5       79.53       88.08      7.32 o 
   3   2   5        0.20        0.13      1.72 o 
   4   2   5        1.93        4.14      3.08 o 
   5   2   5        0.01       -1.63      2.21 o 
   6   2   5       70.79       59.84      5.59 o 
   7   2   5       65.27       59.13      8.09 o 
  -7   3   5        2.40       -1.16      4.81 o 
  -6   3   5      159.93      121.14     14.44 o 
  -5   3   5      181.99      189.71     15.02 o 
  -4   3   5       24.36       24.01      3.66 o 
  -3   3   5      137.91      149.19      6.33 o 
  -2   3   5        1.39        0.15      1.92 o 
  -1   3   5       86.13       82.07      4.76 o 
   0   3   5      256.27      249.19      5.02 o 
   1   3   5        5.36       11.17      4.24 o 
   2   3   5        0.26        1.73      4.04 o 
   3   3   5       19.57       15.60      5.20 o 
   4   3   5       12.66       18.30      5.97 o 
   5   3   5        9.73       16.21      4.91 o 
   6   3   5        0.28       -3.53      2.35 o 
  -7   4   5        3.84        7.70      7.51 o 
  -6   4   5       76.53       81.85     13.10 o 
  -5   4   5       61.43       42.76      9.24 o 
  -4   4   5       88.12       82.23      5.48 o 
  -3   4   5      144.29      145.25      6.63 o 
  -2   4   5      234.98      247.07      7.98 o 
  -1   4   5       35.61       28.97      3.61 o 
   0   4   5        1.50       -0.57      2.08 o 
   1   4   5      105.15      114.21      8.67 o 
   2   4   5       17.77       20.22      5.39 o 
   3   4   5      144.41      161.39     10.79 o 
   4   4   5       49.01       45.07      7.51 o 
   5   4   5        1.26        2.31      5.39 o 
   6   4   5        4.75       -1.28      2.80 o 
  -6   5   5       15.12        5.78      6.55 o 
  -5   5   5       30.41       33.28      6.74 o 
  -4   5   5       57.55       53.31      7.32 o 
  -3   5   5       11.41        9.76      7.32 o 
  -2   5   5      751.08      746.04     19.26 o 
  -1   5   5        5.23        5.20      2.72 o 
   0   5   5      210.77      205.31     10.79 o 
   1   5   5       84.91       99.76      9.63 o 
   2   5   5       26.46       30.24      6.36 o 
   3   5   5       29.93       23.50      6.16 o 
   4   5   5        0.86       -3.27      5.20 o 
   5   5   5       43.49       50.46      9.05 o 
  -6   6   5        1.99        2.50      7.13 o 
  -5   6   5       43.51       43.98      5.37 o 
  -4   6   5        0.91        0.73      2.99 o 
  -3   6   5       43.41       48.13      5.24 o 
  -2   6   5       10.79       10.51      3.42 o 
  -1   6   5       52.38       57.54     11.36 o 
   0   6   5       31.54       18.30      5.20 o 
   1   6   5        0.02        0.77      4.24 o 
   2   6   5       93.93       70.49      8.86 o 
   3   6   5      104.02       92.64     10.21 o 
   4   6   5       27.14       14.64      6.55 o 
  -5   7   5       18.29       22.15      8.67 o 
  -4   7   5       15.26       20.58      4.08 o 
  -3   7   5       54.29       66.75      6.20 o 
  -2   7   5       68.88       61.03      7.22 o 
  -1   7   5      196.90      188.74     10.98 o 
   0   7   5        7.29        4.62      4.43 o 
   1   7   5       26.95       15.79      5.78 o 
   2   7   5       13.33        5.59      5.97 o 
   3   7   5       39.61       31.78      7.90 o 
  -4   8   5        2.59        7.94      3.49 o 
  -3   8   5        2.64       -2.30      3.02 o 
  -2   8   5       50.40       59.70      7.90 o 
  -1   8   5        1.75        6.93      4.81 o 
   0   8   5        0.70        2.70      4.43 o 
   1   8   5       82.35       74.73      9.82 o 
   2   8   5        2.70       -2.12      4.81 o 
  -2 -11   6       83.29       80.31     13.29 o 
  -1 -11   6        2.25       -2.31      6.74 o 
   0 -11   6       63.57       72.22     13.10 o 
   1 -11   6       45.76       49.30     11.17 o 
   2 -11   6        0.47       -1.93      5.59 o 
   3 -11   6       31.24       23.11      8.28 o 
  -3 -10   6       33.16       36.59      6.74 o 
  -2 -10   6        5.03        3.91      3.44 o 
  -1 -10   6       20.71       30.43      9.24 o 
   0 -10   6       91.55       98.03     14.06 o 
   1 -10   6       24.60       17.14      7.70 o 
   2 -10   6       68.70       51.81     10.79 o 
   3 -10   6       33.58       45.84     10.40 o 
   4 -10   6        5.30        6.74      5.97 o 
  -5  -9   6        8.61        0.58      3.66 o 
  -4  -9   6       31.35       41.02      6.74 o 
  -3  -9   6       22.13       18.56      4.11 o 
  -2  -9   6       59.65       58.50     10.98 o 
  -1  -9   6       92.37      109.71      6.82 o 
   0  -9   6      205.13      213.78     17.14 o 
   1  -9   6       51.38       54.50     10.59 o 
   2  -9   6       43.26       38.13      8.86 o 
   3  -9   6      204.71      195.29     16.37 o 
   4  -9   6       56.44       60.28     11.17 o 
   5  -9   6      126.75      144.59     10.78 o 
  -5  -8   6        0.41       -2.31      2.50 o 
  -4  -8   6        0.04        1.28      2.76 o 
  -3  -8   6        0.19       -3.39      2.28 o 
  -2  -8   6       29.82       33.14      6.74 o 
  -1  -8   6        1.03       -1.16      2.79 o 
   0  -8   6      555.57      533.29     24.27 o 
   1  -8   6      102.82       97.45     12.71 o 
   2  -8   6       98.46       77.42     11.56 o 
   3  -8   6        5.74        1.73      5.97 o 
   4  -8   6        0.02        4.27      3.70 o 
   5  -8   6        6.31        4.91      4.81 o 
   6  -8   6       14.66       21.73      5.50 o 
  -6  -7   6       46.16       39.48      6.36 o 
  -5  -7   6       57.12       54.10      5.86 o 
  -4  -7   6      105.94      101.67      6.79 o 
  -3  -7   6        3.63        1.13      2.32 o 
  -2  -7   6      177.25      166.01     12.52 o 
  -1  -7   6      580.75      568.06     24.65 o 
   0  -7   6      424.01      421.75     12.33 o 
   1  -7   6      824.85      847.42     29.85 o 
   2  -7   6      207.32      190.67     14.44 o 
   3  -7   6      113.24      113.74      8.28 o 
   4  -7   6      116.24      119.13      8.76 o 
   5  -7   6      146.61      162.40     14.16 o 
   6  -7   6        5.32        1.89      5.10 o 
  -6  -6   6       78.41      112.48      9.05 o 
  -5  -6   6        1.79        1.41      2.89 o 
  -4  -6   6       17.32       19.01      3.70 o 
  -3  -6   6       33.10       41.74      4.46 o 
  -2  -6   6      156.80      156.97      6.76 o 
  -1  -6   6       51.45       52.16      4.17 o 
   0  -6   6        5.73        4.64      2.89 o 
   1  -6   6      496.55      505.37     21.38 o 
   2  -6   6       29.95       26.94      4.43 o 
   3  -6   6      242.61      257.82      9.95 o 
   4  -6   6        2.27        0.73      2.88 o 
   5  -6   6      379.02      406.75     13.27 o 
   6  -6   6        0.80        3.11      3.79 o 
   7  -6   6      325.86      313.74     17.14 o 
  -7  -5   6        1.20        6.93      4.04 o 
  -6  -5   6       23.74       30.22      4.72 o 
  -5  -5   6       34.00       34.66      4.52 o 
  -4  -5   6      109.54       98.80     11.36 o 
  -3  -5   6       44.44       36.98      7.70 o 
  -2  -5   6        0.94       -4.04      4.24 o 
  -1  -5   6        0.78        1.35      5.20 o 
   0  -5   6      118.22      133.08     11.36 o 
   1  -5   6      121.45      133.54      3.86 o 
   2  -5   6      108.90      113.90      6.73 o 
   3  -5   6       16.79       21.23      4.02 o 
   4  -5   6       26.37       30.24     10.98 o 
   5  -5   6        0.74        3.85      3.24 o 
   6  -5   6       44.65       46.03      6.14 o 
   7  -5   6       65.14       67.60      9.82 o 
  -7  -4   6       73.53       74.69     10.01 o 
  -6  -4   6       56.09       57.78      9.82 o 
  -5  -4   6      281.54      269.63     15.41 o 
  -4  -4   6        0.64       -0.19      4.04 o 
  -3  -4   6        2.48        2.31      4.24 o 
  -2  -4   6      143.81      175.26     11.75 o 
  -1  -4   6      164.58      155.62     11.56 o 
   0  -4   6      662.14      718.57     23.88 o 
   1  -4   6      694.18      696.63     22.63 o 
   2  -4   6        6.87        2.89      2.48 o 
   3  -4   6       99.02      101.92      6.37 o 
   4  -4   6       48.50       44.21      4.95 o 
   5  -4   6        7.45        5.92      3.28 o 
   6  -4   6        1.57        1.54      3.85 o 
   7  -4   6       66.22       78.39     10.21 o 
  -7  -3   6        4.26       -1.73      4.43 o 
  -6  -3   6      248.49      272.52     16.76 o 
  -5  -3   6        3.95        1.93      4.24 o 
  -4  -3   6      386.10      388.08     17.33 o 
  -3  -3   6       83.90      184.51     11.56 o 
  -2  -3   6      264.23      236.70     12.52 o 
  -1  -3   6      732.60      814.29     24.07 o 
   1  -3   6      712.96      759.40     27.16 o 
   2  -3   6       56.53       59.73      2.48 o 
   4  -3   6       34.12       36.40      4.49 o 
   5  -3   6       59.49       46.42      6.93 o 
   6  -3   6       63.94       65.29      8.67 o 
   7  -3   6        6.85       14.25      5.59 o 
  -7  -2   6       46.32       55.27     10.59 o 
  -6  -2   6       49.78       44.49      8.67 o 
  -5  -2   6      386.03      424.09     19.45 o 
  -4  -2   6       63.15       69.91      8.86 o 
  -3  -2   6        5.68        7.13      3.85 o 
  -2  -2   6      227.13      239.20     11.94 o 
  -1  -2   6        7.40        6.74      3.66 o 
   0  -2   6      401.20      408.68      8.58 o 
   1  -2   6      172.86      173.85      4.17 o 
   2  -2   6      190.94      189.99      4.43 o 
   3  -2   6       54.77       43.06      2.72 o 
   4  -2   6       88.70       91.82      5.92 o 
   5  -2   6       42.81       49.50      6.55 o 
   6  -2   6        2.30        2.50      3.47 o 
   7  -2   6        0.86        4.62      4.24 o 
  -7  -1   6       14.69       11.56      6.16 o 
  -6  -1   6       15.63       20.61      6.55 o 
  -5  -1   6      201.72      189.13     13.29 o 
  -4  -1   6      189.11      200.30     12.52 o 
  -3  -1   6       21.44       18.87      4.81 o 
  -2  -1   6      241.06      244.02     11.75 o 
  -1  -1   6        6.81        2.22      1.66 o 
   0  -1   6      148.01      129.68      3.72 o 
   1  -1   6      636.60      682.04      9.03 o 
   2  -1   6       15.31       12.10      1.83 o 
   3  -1   6       60.14       61.27      3.42 o 
   4  -1   6       78.49       70.69      4.63 o 
   5  -1   6        0.35        0.39      2.89 o 
   6  -1   6       47.64       47.76      6.74 o 
   7  -1   6        0.08        2.70      3.85 o 
  -7   0   6       66.95       65.67     10.79 o 
  -6   0   6       66.14       67.02     10.21 o 
  -5   0   6      130.89      127.69     12.90 o 
  -4   0   6       79.69       90.52     10.01 o 
  -3   0   6       57.55       96.30      8.67 o 
  -2   0   6       54.21       55.10      5.68 o 
  -1   0   6        0.01        1.22      1.20 o 
   0   0   6      136.90      141.87      3.88 o 
   1   0   6      181.56      165.26      4.31 o 
   2   0   6      120.88      126.03      4.34 o 
   3   0   6      124.71      135.78      7.90 o 
   4   0   6      221.07      214.67      7.22 o 
   5   0   6      119.68      122.30      8.86 o 
   6   0   6        9.70       23.30      5.39 o 
   7   0   6       33.51       26.19      5.97 o 
  -7   1   6      278.48      283.50     18.87 o 
  -6   1   6        7.42        5.97      5.39 o 
  -5   1   6      554.38      557.75     23.88 o 
  -4   1   6       91.30       97.94      7.88 o 
  -3   1   6     1043.59     1063.16     17.56 o 
  -2   1   6      193.43      205.44      8.67 o 
  -1   1   6      857.75      906.47     10.58 o 
   0   1   6      282.81      298.43      5.55 o 
   1   1   6      474.83      492.39      7.54 o 
   2   1   6       72.92       75.02     11.07 o 
   3   1   6       33.29       36.18      3.65 o 
   4   1   6       66.32       58.32      4.90 o 
   5   1   6       22.03       21.74      8.76 o 
   6   1   6       76.58       71.84      8.28 o 
  -7   2   6        1.26        3.50      4.48 o 
  -6   2   6       14.87       21.76      8.09 o 
  -5   2   6      124.25      111.51     13.29 o 
  -4   2   6      103.57       96.30     11.56 o 
  -3   2   6        9.13        7.83      2.56 o 
  -2   2   6       41.22       42.13      3.99 o 
  -1   2   6      133.58      130.60      9.63 o 
   0   2   6      174.97      179.20      4.47 o 
   1   2   6        2.11        1.62      1.47 o 
   2   2   6        2.41        6.77      2.27 o 
   3   2   6        1.45        0.26      2.13 o 
   4   2   6       24.60       24.06      3.70 o 
   5   2   6      236.87      250.12     15.12 o 
   6   2   6        8.11        7.90      4.43 o 
  -7   3   6        7.56        6.55      7.32 o 
  -6   3   6       61.72       52.77     10.40 o 
  -5   3   6       92.56       92.83     12.71 o 
  -4   3   6       55.62       61.97      5.34 o 
  -3   3   6       23.00       34.69      3.88 o 
  -2   3   6       14.15       19.52      3.28 o 
  -1   3   6       21.02       24.77      3.47 o 
   0   3   6       12.99       15.38      1.92 o 
   1   3   6        1.81        0.47      3.85 o 
   2   3   6        4.20        3.51      2.16 o 
   3   3   6       62.45      107.80     18.59 o 
   4   3   6       58.60       68.64      6.64 o 
   5   3   6       25.31       17.00      3.67 o 
   6   3   6        0.05        5.66      8.19 o 
  -6   4   6        5.35        2.89      5.97 o 
  -5   4   6        0.16        3.66      5.20 o 
  -4   4   6       34.46       38.23      4.55 o 
  -3   4   6      175.33      183.42      7.77 o 
  -2   4   6       44.21       44.61      4.62 o 
  -1   4   6      260.50      275.36      8.77 o 
   0   4   6       15.01        9.24      3.85 o 
   1   4   6      118.69      110.59      5.13 o 
   2   4   6        0.06        1.35      4.62 o 
   3   4   6      280.92      316.24     14.83 o 
   4   4   6        0.65        0.95      2.70 o 
   5   4   6       40.38       39.60      4.98 o 
  -6   5   6        3.42        5.78      6.93 o 
  -5   5   6        7.52       12.71      3.69 o 
  -4   5   6       56.77       57.81      5.72 o 
  -3   5   6       74.52       79.93      6.31 o 
  -2   5   6      687.05      717.36     16.08 o 
  -1   5   6       22.81       17.60      3.52 o 
   0   5   6      372.37      356.49     14.25 o 
   1   5   6       61.21       48.15      7.13 o 
   2   5   6       87.20       90.13      9.82 o 
   3   5   6       59.60       76.85      9.44 o 
   4   5   6        3.14        2.31      5.39 o 
   5   5   6       12.12       13.27      3.92 o 
  -5   6   6      130.61      139.82      8.29 o 
  -4   6   6      183.25      205.47      9.15 o 
  -3   6   6      106.45      107.39      7.03 o 
  -2   6   6       40.95       39.58      4.76 o 
  -1   6   6        3.57        2.31      3.47 o 
   0   6   6       29.50       44.10      6.93 o 
   1   6   6      471.39      467.43     17.72 o 
   2   6   6       22.76       15.02      5.78 o 
   3   6   6      298.25      291.97     15.60 o 
   4   6   6       33.74       31.01      7.51 o 
  -4   7   6       12.73       20.61      5.01 o 
  -3   7   6        9.88        7.99      3.56 o 
  -2   7   6        5.96        6.74      4.04 o 
  -1   7   6       29.85       28.89      6.16 o 
   0   7   6        5.84        2.50      4.24 o 
   1   7   6        0.00        1.16      4.81 o 
   2   7   6       80.97       70.10      9.44 o 
   3   7   6       21.19       24.27      7.13 o 
  -2   8   6       19.08       20.61      5.39 o 
  -1   8   6        0.28       -4.62      3.08 o 
   0   8   6       12.40       14.64      5.78 o 
   1   8   6       13.75       19.45      5.97 o 
  -2 -11   7        2.96       -6.36      6.74 o 
  -1 -11   7       12.92       20.03      9.24 o 
   0 -11   7        8.94        9.82      8.09 o 
   1 -11   7        2.42        2.31      6.55 o 
   2 -11   7       26.04       31.97      9.63 o 
  -3 -10   7        4.03       -1.49      3.08 o 
  -2 -10   7       67.62       77.51     13.29 o 
  -1 -10   7      241.13      275.80     20.22 o 
   0 -10   7       22.03       16.95      8.09 o 
   1 -10   7       69.54       63.36     12.13 o 
   2 -10   7        0.91       15.79      7.70 o 
   3 -10   7        6.03        4.04      6.36 o 
   4 -10   7       11.57       16.56      8.09 o 
  -4  -9   7       49.30       48.62      5.89 o 
  -3  -9   7        9.41        4.96      8.09 o 
  -2  -9   7      104.78      101.65     11.17 o 
  -1  -9   7       41.76       38.33      9.82 o 
   0  -9   7       39.29       30.43      9.05 o 
   1  -9   7      165.29      173.53     15.79 o 
   2  -9   7        0.02       -4.04      5.20 o 
   3  -9   7        6.90        7.70      6.36 o 
   4  -9   7       15.58       11.56      6.74 o 
   5  -9   7       10.42        4.51      4.22 o 
  -5  -8   7        7.41        0.77      3.27 o 
  -4  -8   7       87.11       80.22      6.76 o 
  -3  -8   7       39.23       35.92      4.66 o 
  -2  -8   7      280.62      269.26      9.34 o 
  -1  -8   7        1.94        0.60      2.16 o 
   0  -8   7      867.55      894.99     32.93 o 
   1  -8   7       18.67       20.80      7.90 o 
   2  -8   7      344.75      345.32     20.22 o 
   3  -8   7       12.79       10.59      6.55 o 
   4  -8   7       48.89       53.34      6.66 o 
   5  -8   7        5.56        4.45      3.88 o 
  -6  -7   7      103.40       94.37      9.44 o 
  -5  -7   7      150.86      123.16      7.63 o 
  -4  -7   7       53.15       47.62     12.04 o 
  -3  -7   7      326.92      310.26     10.27 o 
  -2  -7   7      559.78      559.53     17.04 o 
  -1  -7   7      864.60      869.60     16.05 o 
   0  -7   7      307.13      318.94     19.26 o 
   1  -7   7      563.13      542.92     24.46 o 
   2  -7   7      221.03      240.55     16.56 o 
   3  -7   7     1672.61     1626.50     57.59 o 
   4  -7   7        2.93        1.40      6.64 o 
   5  -7   7      743.59      739.01     19.27 o 
   6  -7   7        7.49        3.22      4.53 o 
  -6  -6   7       14.27       15.05      5.10 o 
  -5  -6   7        1.19        0.96      2.53 o 
  -4  -6   7       32.89       22.15      3.99 o 
  -3  -6   7        0.19        1.11      5.30 o 
  -2  -6   7        4.30        3.66      6.16 o 
  -1  -6   7        0.11       -5.01      5.59 o 
   0  -6   7      229.37      227.32      6.75 o 
   1  -6   7       98.35       93.02     11.75 o 
   2  -6   7       51.66       51.98      5.64 o 
   3  -6   7       76.45       64.80      6.47 o 
   4  -6   7      214.28      241.72     10.39 o 
   5  -6   7      409.90      404.91     13.57 o 
   6  -6   7       35.05       36.73      8.86 o 
  -7  -5   7        6.80        7.32      4.04 o 
  -6  -5   7        0.07       -2.87      2.14 o 
  -5  -5   7        8.31       11.56      6.16 o 
  -4  -5   7       43.88       39.29      8.09 o 
  -3  -5   7       97.90       95.72     11.56 o 
  -2  -5   7        1.58        0.96      5.01 o 
  -1  -5   7       44.06       44.10      8.47 o 
   0  -5   7       27.01       13.48      6.74 o 
   1  -5   7        0.92       -3.33      2.22 o 
   2  -5   7        2.57        5.40      2.85 o 
   3  -5   7      155.48      144.60      7.96 o 
   4  -5   7       30.96       27.46      6.26 o 
   5  -5   7      310.74      308.08     11.65 o 
   6  -5   7       11.37       17.14      5.97 o 
  -7  -4   7      104.80      106.05      8.42 o 
  -6  -4   7       45.71       70.68     10.98 o 
  -5  -4   7        0.67       -1.54      4.62 o 
  -4  -4   7      128.60      121.91     12.52 o 
  -3  -4   7      177.33      207.23     13.48 o 
  -2  -4   7      163.65      195.29     12.90 o 
  -1  -4   7       80.32       82.62     10.21 o 
   0  -4   7      997.42     1008.04     30.24 o 
   1  -4   7       31.10       31.89      5.01 o 
   2  -4   7       17.82       13.34      3.35 o 
   3  -4   7        4.68        3.57      2.80 o 
   4  -4   7       23.70       27.84      4.39 o 
   5  -4   7       21.85       17.14      5.20 o 
   6  -4   7       10.31        7.13      4.81 o 
   7  -4   7        2.28       -3.47      4.24 o 
  -7  -3   7       18.49       26.58      8.47 o 
  -6  -3   7       95.94       96.88     12.33 o 
  -5  -3   7      701.04      700.66     26.19 o 
  -4  -3   7        7.06        7.51      4.81 o 
  -3  -3   7      466.89      438.15     18.49 o 
  -2  -3   7       30.09       31.78      6.16 o 
  -1  -3   7      783.64      776.16     24.27 o 
   0  -3   7      112.25      125.40      6.13 o 
   1  -3   7       44.51       50.79      2.78 o 
   2  -3   7        0.80        2.29      1.49 o 
   3  -3   7      134.69      147.19      7.29 o 
   4  -3   7      211.00      238.71     10.69 o 
   5  -3   7        0.71        0.39      3.27 o 
   6  -3   7        1.62       -0.77      3.47 o 
   7  -3   7       20.03       27.35      6.93 o 
  -7  -2   7       35.26       40.44      9.24 o 
  -6  -2   7       37.04       34.47      8.28 o 
  -5  -2   7      218.17      222.06     14.64 o 
  -4  -2   7      184.16      191.44     13.10 o 
  -3  -2   7       26.37       23.30      5.59 o 
  -2  -2   7        6.00        6.74      4.04 o 
  -1  -2   7      557.82      562.18     19.26 o 
   0  -2   7      105.40       95.40      3.64 o 
   1  -2   7      119.88      135.86      4.15 o 
   2  -2   7        5.63        6.31      1.63 o 
   3  -2   7       36.48       27.18      3.89 o 
   4  -2   7      479.65      487.84     17.14 o 
   5  -2   7       54.77       39.48      6.74 o 
   6  -2   7        9.96        3.66      4.04 o 
   7  -2   7       41.36       18.49      5.97 o 
  -7  -1   7        7.56       10.21      5.97 o 
  -6  -1   7       27.12       14.25      6.74 o 
  -5  -1   7      142.37      138.09     12.13 o 
  -4  -1   7       11.27       13.48      5.01 o 
  -3  -1   7       10.15       13.10      4.81 o 
  -2  -1   7        9.02        1.54      3.08 o 
  -1  -1   7       24.82       29.53      2.33 o 
   0  -1   7       14.55       18.19      1.99 o 
   1  -1   7       57.80       69.81      3.36 o 
   2  -1   7       69.11       76.70      3.50 o 
   3  -1   7      485.45      480.44      9.67 o 
   4  -1   7      194.21      198.95     10.59 o 
   5  -1   7      537.21      492.66     17.72 o 
   6  -1   7       29.25       31.20      6.36 o 
   7  -1   7       49.43       65.67      8.86 o 
  -7   0   7       43.87       44.68      9.63 o 
  -6   0   7       91.61       86.67     11.94 o 
  -5   0   7       41.25       41.22      8.09 o 
  -4   0   7       10.71       10.59      5.01 o 
  -3   0   7        0.79        7.70      4.04 o 
  -2   0   7      369.31      369.44      9.15 o 
  -1   0   7      320.57      313.72      6.77 o 
   0   0   7      244.18      250.96      8.17 o 
   1   0   7       13.60       17.99      2.18 o 
   2   0   7       62.23       61.24      4.08 o 
   3   0   7       84.77       88.21      8.57 o 
   4   0   7       30.68       33.37      4.02 o 
   5   0   7       10.44       13.87      4.62 o 
   6   0   7       18.02       20.80      5.39 o 
  -7   1   7       14.42       12.90      6.93 o 
  -6   1   7        2.34        2.31      4.81 o 
  -5   1   7        0.00        0.58      4.24 o 
  -4   1   7       30.48       20.99      6.16 o 
  -3   1   7        7.40       11.14      2.85 o 
  -2   1   7       40.89       36.52      3.75 o 
  -1   1   7      237.50      239.41      7.22 o 
   0   1   7       72.01       65.87      3.29 o 
   1   1   7      275.62      284.99     10.47 o 
   2   1   7       29.17       28.10      3.23 o 
   3   1   7      686.25      718.66     13.41 o 
   4   1   7        0.30       -0.30      4.62 o 
   5   1   7      137.99      134.81      6.87 o 
   6   1   7        0.63       -4.43      3.08 o 
  -7   2   7       41.19       24.65      8.09 o 
  -6   2   7        0.01        7.90      5.39 o 
  -5   2   7       27.68       22.92      5.40 o 
  -4   2   7       24.98       35.52      5.29 o 
  -3   2   7        2.34        0.88      2.79 o 
  -2   2   7        0.00       -0.55      2.12 o 
  -1   2   7       13.48       12.15      2.63 o 
   0   2   7       66.30       62.86      6.24 o 
   1   2   7       36.45       41.53      3.61 o 
   2   2   7       19.55       18.08      2.96 o 
   3   2   7      310.96      326.92     20.70 o 
   4   2   7       43.12       37.34      6.26 o 
   5   2   7      573.60      586.53     13.82 o 
   6   2   7        8.78        4.81      4.04 o 
  -6   3   7       44.33       38.71     10.01 o 
  -5   3   7      264.43      255.57     18.30 o 
  -4   3   7      213.21      217.54      9.24 o 
  -3   3   7        0.03       -0.99      2.20 o 
  -2   3   7        0.17        0.22      3.76 o 
  -1   3   7       96.46       83.43      7.70 o 
   0   3   7       26.25       30.04      5.39 o 
   1   3   7      117.03      125.22      6.74 o 
   2   3   7       11.24       10.64      3.08 o 
   3   3   7        3.87        4.70      2.77 o 
   4   3   7       37.00       36.61      6.26 o 
   5   3   7        2.69        1.99      3.85 o 
  -6   4   7       16.92       30.43      9.44 o 
  -5   4   7        1.84        0.51      2.58 o 
  -4   4   7        0.20       -2.74      1.83 o 
  -3   4   7        0.10       -0.39      2.60 o 
  -2   4   7       57.29       58.36      5.50 o 
  -1   4   7      419.14      424.19      9.69 o 
   0   4   7       14.81       18.68      4.62 o 
   1   4   7       64.11       69.14      7.90 o 
   2   4   7        9.22        7.58      2.63 o 
   3   4   7        1.14        2.72      2.60 o 
   4   4   7       88.93       91.44      6.57 o 
   5   4   7        0.24       -2.51      2.70 o 
  -5   5   7       44.04       37.13      5.18 o 
  -4   5   7      106.19      107.98     10.50 o 
  -3   5   7      232.31      206.66      8.98 o 
  -2   5   7       10.84       14.30      3.60 o 
  -1   5   7      944.49      833.93     22.53 o 
   0   5   7      186.30      188.36     11.17 o 
   1   5   7      249.42      217.05     11.75 o 
   2   5   7       24.56       29.85      6.55 o 
   3   5   7       64.24       58.71      6.74 o 
   4   5   7       30.09       32.32      4.81 o 
  -5   6   7        4.60        0.74      6.26 o 
  -4   6   7        0.23       -2.10      3.27 o 
  -3   6   7       25.17       22.85      4.31 o 
  -2   6   7       26.65       28.12      5.59 o 
  -1   6   7      186.19      167.56     10.98 o 
   0   6   7       40.31       44.30      6.93 o 
   1   6   7       48.12       35.63      6.93 o 
   2   6   7        8.00        3.27      4.81 o 
   3   6   7       12.97       21.38      6.93 o 
  -3   7   7       30.97       46.99      7.32 o 
  -2   7   7        3.37        3.66      3.47 o 
  -1   7   7        0.03        0.00      3.66 o 
   0   7   7        8.67       19.64      5.78 o 
   1   7   7       48.05       47.96      7.90 o 
  -1 -11   8        4.77        0.00      6.93 o 
   0 -11   8        6.69        5.59      7.90 o 
   1 -11   8        5.06        2.89      6.93 o 
   2 -11   8        9.94       13.29      7.51 o 
  -3 -10   8      173.69      191.93      9.63 o 
  -2 -10   8       62.39       93.79     14.83 o 
  -1 -10   8       23.06       34.28      9.82 o 
   0 -10   8       54.74       48.15     11.75 o 
   1 -10   8        0.58       -7.80      5.20 o 
   2 -10   8       20.50       17.72      8.28 o 
   3 -10   8        1.26        5.78      6.74 o 
   4 -10   8        0.10        6.74      6.55 o 
  -4  -9   8        0.06       -1.64      2.66 o 
  -3  -9   8        0.26       -3.83      2.64 o 
  -2  -9   8        1.31        0.71      2.63 o 
  -1  -9   8        5.59       -1.73      6.36 o 
   0  -9   8       58.31       55.85     11.75 o 
   1  -9   8      308.71      293.51     20.03 o 
   2  -9   8        1.06        4.81      6.16 o 
   3  -9   8       19.33       12.52      7.51 o 
   4  -9   8        2.95        5.39      6.55 o 
  -5  -8   8      194.69      212.77     15.89 o 
  -4  -8   8      443.37      404.73     12.77 o 
  -3  -8   8      461.19      453.46     12.89 o 
  -2  -8   8      119.07      127.02     20.03 o 
  -1  -8   8      711.15      639.41     27.93 o 
   0  -8   8        8.31       10.40      7.51 o 
   1  -8   8     1071.27     1059.27     36.98 o 
   2  -8   8      148.19      190.48     16.56 o 
   3  -8   8       88.18       88.17      8.14 o 
   4  -8   8       13.03       15.02      7.70 o 
   5  -8   8        1.94        3.76      4.12 o 
  -6  -7   8       13.84       10.59      3.99 o 
  -5  -7   8       93.50       88.59      7.40 o 
  -4  -7   8        9.09        9.10      3.29 o 
  -3  -7   8       15.47       11.37      3.15 o 
  -2  -7   8      106.01      110.94      7.41 o 
  -1  -7   8       30.27       29.84      3.67 o 
   0  -7   8      150.55      117.29     14.44 o 
   1  -7   8      514.48      536.95     24.84 o 
   2  -7   8       91.22       85.32      7.70 o 
   3  -7   8      455.67      450.70     14.43 o 
   4  -7   8        0.77        0.97      3.56 o 
   5  -7   8        7.51        5.78      3.93 o 
   6  -7   8       18.63       22.78      5.59 o 
  -6  -6   8       36.70       44.96      5.84 o 
  -5  -6   8       21.07       21.17      4.29 o 
  -4  -6   8        5.02        5.59      6.36 o 
  -3  -6   8        3.03        5.01      5.97 o 
  -2  -6   8       70.56       89.56     12.52 o 
  -1  -6   8       22.99       22.15      8.09 o 
   0  -6   8        8.18       -0.39      6.36 o 
   1  -6   8       74.41       64.71     10.79 o 
   2  -6   8       33.83       33.82      5.22 o 
   3  -6   8        1.74        3.38      3.42 o 
   4  -6   8        6.58       -1.32      3.24 o 
   5  -6   8        3.81        4.32      3.74 o 
   6  -6   8        4.82        6.74      5.78 o 
  -6  -5   8        2.28       -6.55      5.39 o 
  -5  -5   8        5.64        1.16      5.59 o 
  -4  -5   8        0.55       -5.59      4.62 o 
  -3  -5   8      173.81      161.20     13.48 o 
  -2  -5   8      128.28      118.06     13.10 o 
  -1  -5   8      257.11      245.37     16.95 o 
   0  -5   8       41.20       42.18      8.67 o 
   1  -5   8      274.36      270.80     18.87 o 
   2  -5   8        1.50        1.45      3.09 o 
   3  -5   8       13.06       12.40      3.74 o 
   4  -5   8       73.22       71.14      7.99 o 
   5  -5   8        8.29       11.96      4.28 o 
   6  -5   8       61.16       58.93      9.24 o 
  -7  -4   8       19.21        9.82      7.32 o 
  -6  -4   8       68.69       54.89     10.21 o 
  -5  -4   8       73.53       51.04      9.82 o 
  -4  -4   8      109.45       96.30     11.56 o 
  -3  -4   8      187.04      189.90     13.87 o 
  -2  -4   8        0.00        0.58      4.62 o 
  -1  -4   8        1.63       12.71      5.97 o 
   0  -4   8       51.06       95.72     21.96 o 
   1  -4   8       52.12       42.57      5.02 o 
   2  -4   8      144.96      155.27     14.44 o 
   3  -4   8      169.48      179.80      8.47 o 
   4  -4   8      134.19      185.61      9.04 o 
   5  -4   8       47.66       42.76      7.32 o 
   6  -4   8       55.67       57.01      8.86 o 
  -7  -3   8       20.44       24.27      8.86 o 
  -6  -3   8        7.10       -0.19      5.20 o 
  -5  -3   8      366.05      366.31     19.64 o 
  -4  -3   8       28.82       25.04      6.93 o 
  -3  -3   8      359.11      347.63     17.14 o 
  -2  -3   8        0.76       -1.93      4.04 o 
  -1  -3   8       15.17       22.92      6.36 o 
   0  -3   8       76.14       69.33      5.70 o 
   1  -3   8       74.03       79.80      3.56 o 
   2  -3   8       31.66       29.08      4.30 o 
   3  -3   8       13.93       12.57      3.52 o 
   4  -3   8        4.06        5.78      3.85 o 
   5  -3   8        7.33        8.86      4.81 o 
   6  -3   8       14.01       23.11      6.74 o 
  -7  -2   8        1.38        2.12      5.78 o 
  -6  -2   8        4.81        3.85      5.39 o 
  -5  -2   8       19.94       20.22      6.55 o 
  -4  -2   8      249.95      242.28     15.02 o 
  -3  -2   8      103.32       94.95     10.40 o 
  -2  -2   8        0.03       -1.73      3.47 o 
  -1  -2   8        0.96        3.08      4.43 o 
   0  -2   8        9.14       12.06      1.96 o 
   1  -2   8       95.03       95.66      3.92 o 
   2  -2   8       12.08       14.59      2.08 o 
   3  -2   8       13.89       19.45      5.01 o 
   4  -2   8      614.23      628.05     20.22 o 
   5  -2   8        6.25        9.24      4.81 o 
   6  -2   8      263.90      262.89     14.83 o 
  -7  -1   8        0.47        0.58      5.20 o 
  -6  -1   8        1.67       -6.16      4.24 o 
  -5  -1   8       85.09       81.27     11.17 o 
  -4  -1   8       27.22       35.63      7.32 o 
  -3  -1   8      283.65      269.63     14.64 o 
  -2  -1   8        6.44        4.44      2.18 o 
  -1  -1   8       10.41       11.16      1.86 o 
   0  -1   8       16.29       17.41      2.57 o 
   1  -1   8       26.32       22.94      2.54 o 
   2  -1   8        6.31        8.15      2.00 o 
   3  -1   8        6.35        3.76      2.18 o 
   4  -1   8       17.47       16.95      4.81 o 
   5  -1   8       97.21       83.59      9.44 o 
   6  -1   8        4.99       -1.54      3.66 o 
  -7   0   8        4.91        1.54      6.16 o 
  -6   0   8      134.87      110.16     13.87 o 
  -5   0   8       17.86       15.02      6.16 o 
  -4   0   8       76.01       82.62     10.59 o 
  -3   0   8      129.81      117.68     10.01 o 
  -2   0   8       69.42       75.23      4.81 o 
  -1   0   8      599.53      588.07      9.17 o 
   0   0   8      386.78      419.54      7.71 o 
   1   0   8      629.19      646.20      9.97 o 
   2   0   8       43.37       49.72      4.14 o 
   3   0   8       66.12       73.24      5.39 o 
   4   0   8        5.56       23.69      5.20 o 
   5   0   8       29.92       33.51      6.55 o 
   6   0   8        6.37        3.66      4.43 o 
  -7   1   8       17.38       13.67      7.13 o 
  -6   1   8        1.60        1.93      5.01 o 
  -5   1   8        0.25        4.04      4.81 o 
  -4   1   8      100.73       93.99     11.36 o 
  -3   1   8       90.17       91.72      5.66 o 
  -2   1   8        4.62        5.74      2.30 o 
  -1   1   8      204.81      216.52      7.36 o 
   0   1   8        5.60        3.47      1.81 o 
   1   1   8     1098.90     1135.42     17.24 o 
   2   1   8       51.39       43.38      3.94 o 
   3   1   8      833.77      869.82     15.38 o 
   4   1   8      187.26      200.10      9.73 o 
   5   1   8      439.21      447.01     17.53 o 
   6   1   8      290.31      314.51     15.60 o 
  -6   2   8        8.69        9.82      6.55 o 
  -5   2   8        1.38       -1.16      4.81 o 
  -4   2   8      108.47      103.97      6.33 o 
  -3   2   8        0.71       -3.18      2.12 o 
  -2   2   8       16.16       16.50      3.10 o 
  -1   2   8       46.18       46.21      6.84 o 
   0   2   8       63.13       62.98      6.55 o 
   1   2   8        0.04        0.62      2.03 o 
   2   2   8        2.01        2.07      2.24 o 
   3   2   8       15.43       14.00      3.33 o 
   4   2   8       52.60       60.32      7.70 o 
   5   2   8        2.94        0.68      3.15 o 
  -6   3   8        5.89       12.52      7.13 o 
  -5   3   8       19.15       14.64      6.93 o 
  -4   3   8       26.00       23.99      5.78 o 
  -3   3   8      120.50      105.25      8.47 o 
  -2   3   8       63.35       71.27      7.32 o 
  -1   3   8       20.19       27.61      3.78 o 
   0   3   8        0.01        1.35      3.08 o 
   1   3   8       10.49       11.17      4.62 o 
   2   3   8       39.59       48.53      4.58 o 
   3   3   8        0.06       -1.84      3.37 o 
   4   3   8       21.65       28.11      8.47 o 
   5   3   8       22.11       25.57      4.53 o 
  -5   4   8      187.27      172.11      9.04 o 
  -4   4   8        0.69        7.47      3.20 o 
  -3   4   8      329.64      320.96      9.31 o 
  -2   4   8       37.95       38.67      5.01 o 
  -1   4   8      402.68      391.54     14.64 o 
   0   4   8       17.78       25.23      5.20 o 
   1   4   8      141.81      144.64      9.63 o 
   2   4   8        3.00        5.97      4.62 o 
   3   4   8       11.69       12.30      3.42 o 
   4   4   8        0.34        1.46      3.19 o 
  -5   5   8       58.49       60.99      6.53 o 
  -4   5   8       11.03       13.64      3.73 o 
  -3   5   8      102.23      104.45      7.08 o 
  -2   5   8        3.03       10.21      4.24 o 
  -1   5   8       77.20       80.50      8.28 o 
   0   5   8       34.64       39.29      6.55 o 
   1   5   8       41.93       48.34      7.51 o 
   2   5   8       22.04       21.19      6.16 o 
   3   5   8        0.49        0.39      4.43 o 
  -4   6   8        3.36        2.93      3.53 o 
  -3   6   8        4.54        5.76      3.35 o 
  -2   6   8       22.10       11.56      4.62 o 
  -1   6   8        1.54       -1.93      3.27 o 
   0   6   8        3.72        0.96      4.24 o 
   1   6   8       43.95       53.73      8.09 o 
   2   6   8       84.95       63.56      8.86 o 
  -1 -11   9        5.02        3.85      7.70 o 
   0 -11   9        2.23        7.13      8.47 o 
   1 -11   9       33.57       20.99      9.63 o 
  -3 -10   9       28.83       31.33      5.13 o 
  -2 -10   9       35.00       47.19     11.75 o 
  -1 -10   9       17.06       14.06      8.67 o 
   0 -10   9       24.20       33.32     10.21 o 
   1 -10   9      192.48      221.68     19.26 o 
   2 -10   9       12.01       13.48      8.28 o 
   3 -10   9      148.39      164.67     18.87 o 
  -4  -9   9       68.47       80.65      7.31 o 
  -3  -9   9      349.54      375.76     12.12 o 
  -2  -9   9        0.32        8.09      7.90 o 
  -1  -9   9      309.89      307.96     21.57 o 
   0  -9   9       40.91       35.44     10.01 o 
   1  -9   9      220.75      254.61     19.84 o 
   2  -9   9       18.65       38.33     10.21 o 
   3  -9   9      121.38      130.77     16.56 o 
   4  -9   9        8.24        8.09      6.07 o 
  -5  -8   9      228.38      211.32     10.53 o 
  -4  -8   9        4.06        0.33      2.99 o 
  -3  -8   9      371.86      374.40     12.71 o 
  -2  -8   9        9.51       13.78      3.22 o 
  -1  -8   9      696.02      756.51     31.97 o 
   0  -8   9       23.15       20.99      8.28 o 
   1  -8   9       43.21       34.09      9.24 o 
   2  -8   9        0.47       -3.27      5.59 o 
   3  -8   9        2.26        6.11      4.07 o 
   4  -8   9      110.99      113.53      9.51 o 
   5  -8   9        2.04        0.82      3.99 o 
  -5  -7   9        3.56        2.88      3.37 o 
  -4  -7   9       98.51       95.44      7.52 o 
  -3  -7   9        2.27       -2.61      4.72 o 
  -2  -7   9        6.64        9.05      7.32 o 
  -1  -7   9       51.47       70.10     11.94 o 
   0  -7   9       14.61       13.48      6.93 o 
   1  -7   9        0.03        2.12      6.36 o 
   2  -7   9        0.63        0.34      3.31 o 
   3  -7   9       45.47       54.03      6.61 o 
   4  -7   9       29.46       27.25      5.41 o 
   5  -7   9        5.70        2.13      3.87 o 
  -6  -6   9        1.74        3.76      3.22 o 
  -5  -6   9        3.20        5.78      6.16 o 
  -4  -6   9        3.54        2.31      5.78 o 
  -3  -6   9       12.49        3.27      5.97 o 
  -2  -6   9       31.01       34.86      9.63 o 
  -1  -6   9      187.02      193.36     15.79 o 
   0  -6   9       58.25       62.79     10.98 o 
   1  -6   9      444.20      418.70     21.76 o 
   2  -6   9      254.61      246.21     10.69 o 
   3  -6   9      132.69      177.89      9.39 o 
   4  -6   9      219.79      186.08      9.92 o 
   5  -6   9      190.92      184.78     14.73 o 
  -6  -5   9        3.98        0.00      5.59 o 
  -5  -5   9       84.05      113.82     14.06 o 
  -4  -5   9        3.77        7.13      6.74 o 
  -3  -5   9        4.61        6.93      5.78 o 
  -2  -5   9      148.41      178.73     15.21 o 
  -1  -5   9       30.64       32.16      8.67 o 
   0  -5   9       53.16       66.45     10.98 o 
   1  -5   9        1.57        0.64      3.47 o 
   2  -5   9        0.04        4.43      5.78 o 
   3  -5   9       52.33       44.57      5.59 o 
   4  -5   9        1.02        6.40      3.89 o 
   5  -5   9       11.19       11.94      5.59 o 
   6  -5   9        1.33        1.73      5.20 o 
  -6  -4   9       16.63       15.21      7.13 o 
  -5  -4   9        2.27        3.66      5.39 o 
  -4  -4   9      367.93      366.31     20.03 o 
  -3  -4   9       34.68       44.87      8.67 o 
  -2  -4   9       15.60       18.30      7.13 o 
  -1  -4   9       15.81       11.56      6.74 o 
   0  -4   9        8.28        4.03      3.00 o 
   1  -4   9       63.87       77.66      6.57 o 
   2  -4   9      283.93      269.32     19.84 o 
   3  -4   9       39.73       36.71      5.28 o 
   4  -4   9       18.30       11.94      5.20 o 
   5  -4   9       30.71       30.24      6.93 o 
   6  -4   9        6.91        6.36      5.20 o 
  -6  -3   9        0.10       -5.20      4.43 o 
  -5  -3   9       19.80       21.38      7.32 o 
  -4  -3   9       99.17       84.93     11.36 o 
  -3  -3   9       45.54       65.10      9.63 o 
  -2  -3   9       50.00       48.92      9.05 o 
  -1  -3   9       90.21       87.44     10.79 o 
   0  -3   9       32.03       34.82      7.80 o 
   1  -3   9       22.23       27.65      2.75 o 
   2  -3   9      140.16      129.57      7.68 o 
   3  -3   9       21.02       17.14      4.12 o 
   4  -3   9        0.68       -1.73      3.47 o 
   5  -3   9      319.72      312.77     16.37 o 
   6  -3   9        9.83       61.05      8.86 o 
  -7  -2   9        6.37       10.98      7.51 o 
  -6  -2   9       79.80      109.39     14.06 o 
  -5  -2   9        1.72       -2.50      4.43 o 
  -4  -2   9      422.88      431.60     20.80 o 
  -3  -2   9        0.44       -3.47      3.66 o 
  -2  -2   9      276.00      260.77     14.64 o 
  -1  -2   9       15.49       18.82      8.28 o 
   0  -2   9       16.50       19.57      3.10 o 
   1  -2   9       49.06       49.22      3.42 o 
   2  -2   9        3.99        5.48      2.00 o 
   3  -2   9       44.13       49.88      7.13 o 
   4  -2   9      105.47       86.28      9.82 o 
   5  -2   9       70.83       77.62      9.44 o 
   6  -2   9      296.10      278.68     15.99 o 
  -7  -1   9        0.02        4.62      6.74 o 
  -6  -1   9       14.62       13.29      6.74 o 
  -5  -1   9       16.03       19.26      6.93 o 
  -4  -1   9        0.09       -5.01      3.85 o 
  -3  -1   9      289.93      269.82     15.60 o 
  -2  -1   9        4.36        3.00      2.99 o 
  -1  -1   9       30.15       32.61      3.83 o 
   0  -1   9        0.12       -0.62      1.58 o 
   1  -1   9      183.21      176.21      6.49 o 
   2  -1   9        2.15        5.13      2.41 o 
   3  -1   9       41.95       39.48      6.74 o 
   4  -1   9       67.56       65.87      8.28 o 
   5  -1   9       11.16       11.17      5.20 o 
   6  -1   9       39.07       31.01      7.13 o 
  -6   0   9       54.05       53.35     10.59 o 
  -5   0   9      179.76      167.36     14.44 o 
  -4   0   9        0.56        9.63      4.81 o 
  -3   0   9      499.76      527.13     21.96 o 
  -2   0   9       12.07       11.41      2.77 o 
  -1   0   9     2007.16     1945.60     27.02 o 
   0   0   9      289.77      341.17      7.46 o 
   1   0   9      975.63      966.95     21.96 o 
   2   0   9      279.50      300.35      8.47 o 
   3   0   9      688.18      784.80     14.72 o 
   4   0   9      202.17      224.57     12.52 o 
   5   0   9       73.01       85.13      9.63 o 
  -6   1   9        8.70       11.75      6.93 o 
  -5   1   9       57.08       50.84      9.82 o 
  -4   1   9       61.73       88.21     11.56 o 
  -3   1   9      174.02      162.16      7.34 o 
  -2   1   9        2.02        0.38      3.08 o 
  -1   1   9      310.17      308.25     10.01 o 
   0   1   9        8.19       10.93      2.99 o 
   1   1   9      624.53      642.87     12.46 o 
   2   1   9       77.93       77.23      5.43 o 
   3   1   9      212.65      210.81     12.61 o 
   4   1   9       95.33       88.79      6.38 o 
   5   1   9      237.09      201.65     12.71 o 
  -6   2   9        0.54       -0.77      5.39 o 
  -5   2   9      118.09      124.22     14.44 o 
  -4   2   9       17.65        9.07      3.10 o 
  -3   2   9       84.90       90.67      6.70 o 
  -2   2   9       22.82       24.67      3.74 o 
  -1   2   9        1.58        3.05      2.45 o 
   0   2   9       18.95       20.61      4.43 o 
   1   2   9        1.17       -0.96      3.27 o 
   2   2   9      103.61      102.67      6.06 o 
   3   2   9        3.19        1.05      2.59 o 
   4   2   9      251.62      239.48      9.12 o 
  -5   3   9       50.79       48.15      9.63 o 
  -4   3   9       35.87       39.17      7.32 o 
  -3   3   9       97.68       93.49     10.11 o 
  -2   3   9        2.62        0.27      2.33 o 
  -1   3   9       70.06       64.52      7.32 o 
   0   3   9       72.64       90.13      8.47 o 
   1   3   9      155.00      159.47     10.01 o 
   2   3   9       24.82       21.76      5.39 o 
   3   3   9       63.60       79.89      6.45 o 
   4   3   9        8.67       11.61      3.74 o 
  -5   4   9      180.11      171.97      8.94 o 
  -4   4   9        4.47       -2.15      5.39 o 
  -3   4   9       13.02       12.69      3.32 o 
  -2   4   9       56.49       53.93      6.93 o 
  -1   4   9        7.55        3.47      3.47 o 
   0   4   9      444.86      389.43     15.41 o 
   1   4   9       15.67       17.72      5.20 o 
   2   4   9       13.26        8.47      5.01 o 
   3   4   9        0.46       -3.66      3.85 o 
  -4   5   9       51.09       55.48      6.55 o 
  -3   5   9        4.35        5.24      3.17 o 
  -2   5   9       46.93       51.42      7.13 o 
  -1   5   9       23.01       22.73      5.59 o 
   0   5   9        5.79        3.66      3.85 o 
   1   5   9      151.22      161.78     11.36 o 
   2   5   9        8.50       13.48      5.39 o 
  -2   6   9        8.02        5.78      4.04 o 
  -1   6   9        0.14        0.19      3.66 o 
   0   6   9       46.91       32.93      6.74 o 
  -2 -10  10       13.13       14.83      9.63 o 
  -1 -10  10       12.56        5.39      7.70 o 
   0 -10  10        4.49        3.47      7.32 o 
   1 -10  10       52.22       50.27     11.94 o 
   2 -10  10       21.23       24.46      9.63 o 
  -3  -9  10      348.22      362.26     12.29 o 
  -2  -9  10        0.20       -8.67      5.78 o 
  -1  -9  10       20.23       13.67      8.47 o 
   0  -9  10       34.03       33.51     10.40 o 
   1  -9  10        1.17       -1.35      6.55 o 
   2  -9  10      308.27      327.99     22.15 o 
   3  -9  10       49.66       43.33     10.98 o 
  -4  -8  10       16.24       12.25      7.22 o 
  -3  -8  10        2.35        0.72      3.95 o 
  -2  -8  10       30.07       22.61      4.43 o 
  -1  -8  10       16.86       23.88      8.67 o 
   0  -8  10        0.45       -2.70      5.78 o 
   1  -8  10       23.94       19.45      8.67 o 
   2  -8  10        9.44       20.61      9.05 o 
   3  -8  10       50.19       49.50      7.99 o 
   4  -8  10       15.14       10.84      4.60 o 
  -5  -7  10        0.14       -1.17      2.89 o 
  -4  -7  10       31.66       29.85      9.44 o 
  -3  -7  10      139.88      152.53     17.72 o 
  -2  -7  10        7.10        9.24      7.70 o 
  -1  -7  10       81.44       74.15     12.71 o 
   0  -7  10        4.41        1.73      6.55 o 
   1  -7  10       88.69       86.09     13.10 o 
   2  -7  10       34.53       38.01      5.81 o 
   3  -7  10       35.36       30.36      5.83 o 
   4  -7  10        4.00       -1.16      3.56 o 
   5  -7  10        4.64        4.86      4.30 o 
  -5  -6  10        0.90        1.16      5.97 o 
  -4  -6  10       12.47       15.21      8.28 o 
  -3  -6  10       38.15       22.53      8.47 o 
  -2  -6  10        2.08       -0.39      6.55 o 
  -1  -6  10        1.42       -7.51      5.01 o 
   0  -6  10        7.67       -1.73      6.16 o 
   1  -6  10       91.01      102.27     13.87 o 
   2  -6  10        0.21       -4.90      6.84 o 
   3  -6  10        5.75        6.99      3.98 o 
   4  -6  10        0.01        1.21      3.56 o 
   5  -6  10        0.71        6.55      5.59 o 
  -6  -5  10       46.33       50.65     11.17 o 
  -5  -5  10        5.07       11.75      6.74 o 
  -4  -5  10        5.18        4.24      6.55 o 
  -3  -5  10       18.10       12.71      7.13 o 
  -2  -5  10        3.05        0.96      5.39 o 
  -1  -5  10        2.05        2.12      5.97 o 
   0  -5  10       59.08       53.73     10.79 o 
   1  -5  10       21.18        4.93      5.49 o 
   2  -5  10       22.09       27.96      4.98 o 
   3  -5  10        2.29        1.90      3.42 o 
   4  -5  10       14.95       17.14      5.97 o 
   5  -5  10      115.15       85.51     10.98 o 
  -6  -4  10        5.91       19.26      8.47 o 
  -5  -4  10       17.76       24.46      7.90 o 
  -4  -4  10       72.13       77.23     12.13 o 
  -3  -4  10       49.99       63.56     10.21 o 
  -2  -4  10        6.71        0.96      4.81 o 
  -1  -4  10       49.42       28.70      8.28 o 
   0  -4  10      180.73      209.20     12.13 o 
   1  -4  10      409.96      368.99     16.47 o 
   2  -4  10      220.63      194.69     20.03 o 
   3  -4  10      234.47      221.98      9.98 o 
   4  -4  10      255.30      267.71     15.41 o 
   5  -4  10        1.05       -0.58      4.43 o 
  -6  -3  10        7.67        2.89      5.97 o 
  -5  -3  10        0.05       -1.16      5.01 o 
  -4  -3  10      133.19      121.14     13.48 o 
  -3  -3  10      365.52      379.41     19.84 o 
  -2  -3  10       75.13       57.97      9.63 o 
  -1  -3  10      355.21      351.87     19.26 o 
   0  -3  10       94.88      103.87      7.48 o 
   1  -3  10      119.49      125.96      5.00 o 
   2  -3  10        4.31        5.44      5.01 o 
   3  -3  10       20.47       20.80      5.97 o 
   4  -3  10        2.10       -0.19      4.04 o 
   5  -3  10       67.28       62.79      9.44 o 
  -6  -2  10       10.05       11.36      6.74 o 
  -5  -2  10       20.65       22.92      7.90 o 
  -4  -2  10        7.34        5.59      4.81 o 
  -3  -2  10      173.16      174.49     13.87 o 
  -2  -2  10       80.89       80.50     10.98 o 
  -1  -2  10        4.62        3.91      2.43 o 
   0  -2  10       49.11       51.33      3.93 o 
   1  -2  10        2.64        3.87      1.97 o 
   2  -2  10        2.71        3.85      3.66 o 
   3  -2  10        0.38       -4.91      3.27 o 
   4  -2  10        5.04        5.78      4.62 o 
   5  -2  10       74.43       48.34      8.28 o 
  -6  -1  10        0.24        0.58      5.59 o 
  -5  -1  10      643.21      673.70     28.70 o 
  -4  -1  10       23.74       17.53      6.55 o 
  -3  -1  10      699.70      706.63     26.58 o 
  -2  -1  10      192.32      207.63      8.05 o 
  -1  -1  10      301.58      306.54      9.40 o 
   0  -1  10       63.90       66.31      4.16 o 
   1  -1  10      486.03      505.79     10.91 o 
   2  -1  10       31.94       33.83      5.59 o 
   3  -1  10       12.25       15.21      5.39 o 
   4  -1  10        4.53        6.74      4.43 o 
   5  -1  10       20.02       30.82      7.32 o 
  -6   0  10        9.70        6.93      6.36 o 
  -5   0  10       39.91       37.56      9.24 o 
  -4   0  10        0.06        2.31      5.01 o 
  -3   0  10      363.37      350.78     10.85 o 
  -2   0  10       57.92       54.62      5.09 o 
  -1   0  10      278.95      269.72      8.92 o 
   0   0  10      168.32      172.96     16.47 o 
   1   0  10       88.34       91.11      6.16 o 
   2   0  10      195.11      200.15      9.34 o 
   3   0  10       27.26       25.26      5.01 o 
   4   0  10      101.61      117.10     11.56 o 
   5   0  10       12.45        4.04      4.62 o 
  -6   1  10        1.61        4.62      6.36 o 
  -5   1  10        7.69       -2.70      4.81 o 
  -4   1  10       34.44       36.40      8.67 o 
  -3   1  10      166.80      167.69     12.23 o 
  -2   1  10       47.75       42.66      4.60 o 
  -1   1  10       32.34       35.58      5.01 o 
   0   1  10      119.27      109.59      7.70 o 
   1   1  10       92.73       97.45      7.32 o 
   2   1  10      159.74      151.95      6.93 o 
   3   1  10        0.32       -1.34      2.65 o 
   4   1  10       16.06       18.68      5.78 o 
  -5   2  10        1.49        2.70      6.16 o 
  -4   2  10       15.69        9.95      3.47 o 
  -3   2  10       32.00       29.67      4.23 o 
  -2   2  10       68.98       74.01      6.15 o 
  -1   2  10       15.86       14.83      4.24 o 
   0   2  10       68.34       93.60      8.86 o 
   1   2  10       73.38       68.76      7.70 o 
   2   2  10       28.88       25.81      5.59 o 
   3   2  10        0.76        0.29      2.93 o 
   4   2  10        4.52        1.25      3.06 o 
  -5   3  10        2.48        5.01      6.16 o 
  -4   3  10       77.80       76.88      6.85 o 
  -3   3  10       30.19       29.43      4.43 o 
  -2   3  10       15.35       15.02      4.43 o 
  -1   3  10        7.17        8.47      4.24 o 
   0   3  10       76.38       70.49      7.70 o 
   1   3  10       26.62       34.28      6.16 o 
   2   3  10       39.76       37.56      6.74 o 
   3   3  10        1.04        1.93      3.85 o 
  -4   4  10       15.98       16.97      6.64 o 
  -3   4  10        6.15        3.77      3.47 o 
  -2   4  10        2.93        3.08      3.66 o 
  -1   4  10        0.50       -1.93      3.08 o 
   0   4  10      159.71      166.02     10.59 o 
   1   4  10        3.64        9.63      5.01 o 
   2   4  10       53.02       67.22      8.67 o 
  -2   5  10       35.17       29.27      6.36 o 
  -1   5  10        6.85        3.08      4.04 o 
   0   5  10        0.16        7.51      4.43 o 
  -1 -10  11       41.71       48.34     12.71 o 
   0 -10  11       24.23       21.57     10.01 o 
   1 -10  11        0.08       15.99      9.82 o 
  -3  -9  11       19.05       13.38      8.96 o 
  -2  -9  11       28.50       31.01     10.59 o 
  -1  -9  11       59.00       80.70     14.06 o 
   0  -9  11        6.81        6.55      8.28 o 
   1  -9  11      131.65      157.73     18.87 o 
   2  -9  11      173.60      191.44     20.61 o 
   3  -9  11      141.32      147.72     17.91 o 
  -4  -8  11       33.19       36.03      7.13 o 
  -3  -8  11        0.68        2.41      3.19 o 
  -2  -8  11       18.94       11.75      8.47 o 
  -1  -8  11       39.60       37.75     11.17 o 
   0  -8  11       43.85       49.50     11.36 o 
   1  -8  11       29.96       40.25     10.59 o 
   2  -8  11        0.01       -7.80      5.20 o 
   3  -8  11       98.68       83.91      8.56 o 
  -4  -7  11       89.71      102.46     15.99 o 
  -3  -7  11        0.01        2.70      6.74 o 
  -2  -7  11      285.07      236.89     20.03 o 
  -1  -7  11       27.16       35.05     10.40 o 
   0  -7  11       90.86       73.38     13.48 o 
   1  -7  11        8.46       -1.35      6.74 o 
   2  -7  11        6.96        1.46      3.92 o 
   3  -7  11        2.02        2.36      3.73 o 
   4  -7  11       19.35       22.12     12.42 o 
  -5  -6  11        4.13       -2.12      6.74 o 
  -4  -6  11        0.57        2.12      6.36 o 
  -3  -6  11        8.18       10.98      6.93 o 
  -2  -6  11       46.05       46.03     10.59 o 
  -1  -6  11        8.34        2.89      6.93 o 
   0  -6  11        8.87        4.24      6.93 o 
   1  -6  11       29.16       13.87      7.70 o 
   2  -6  11        1.35       -3.33      3.41 o 
   3  -6  11      141.91      150.43     14.54 o 
   4  -6  11        0.05       -6.36      4.24 o 
  -5  -5  11       30.90       37.56      9.82 o 
  -4  -5  11        0.13       -6.36      4.24 o 
  -3  -5  11       96.12      106.12     14.25 o 
  -2  -5  11        7.01       -0.39      6.74 o 
  -1  -5  11      430.04      414.46     23.30 o 
   0  -5  11       30.03       41.02     10.01 o 
   1  -5  11      224.49      183.36     10.69 o 
   2  -5  11       25.56       14.94      4.80 o 
   3  -5  11      156.37      135.13      9.63 o 
   4  -5  11       51.62       41.41      8.67 o 
   5  -5  11        8.85       13.87      6.55 o 
  -5  -4  11       15.53       20.22      8.09 o 
  -4  -4  11        2.63       -4.04      5.01 o 
  -3  -4  11       88.93       67.99     11.36 o 
  -2  -4  11      243.90      269.44     18.30 o 
  -1  -4  11       42.53       37.75      9.44 o 
   0  -4  11       16.33       22.99      4.74 o 
   1  -4  11       11.60       15.27      4.20 o 
   2  -4  11       27.06       15.11      5.68 o 
   3  -4  11        4.48       10.79      5.01 o 
   4  -4  11        9.49        5.39      5.01 o 
   5  -4  11      127.69       95.14     11.56 o 
  -6  -3  11        2.60        2.70      6.16 o 
  -5  -3  11       57.14       45.45     10.21 o 
  -4  -3  11       49.85       61.25     10.98 o 
  -3  -3  11       53.54       46.80      9.44 o 
  -2  -3  11      227.08      222.45     15.79 o 
  -1  -3  11       82.40       85.70     11.94 o 
   0  -3  11        8.55        9.90      4.17 o 
   1  -3  11        1.20        3.40      3.41 o 
   2  -3  11        6.12        2.89      4.24 o 
   3  -3  11        3.81       -3.66      4.62 o 
   4  -3  11        1.04       10.40      5.78 o 
   5  -3  11       16.65        3.66      5.59 o 
  -6  -2  11        0.62       -6.07      4.04 o 
  -5  -2  11       69.95       80.50     12.90 o 
  -4  -2  11        3.50        6.36      6.16 o 
  -3  -2  11      216.68      201.26     15.02 o 
  -2  -2  11       31.67       41.99      9.05 o 
  -1  -2  11      113.55      124.36      6.58 o 
   0  -2  11       26.02       30.92      3.34 o 
   1  -2  11        5.03        3.91      2.14 o 
   2  -2  11       57.62       63.75      8.47 o 
   3  -2  11        0.00       -5.49      3.66 o 
   4  -2  11        0.11        5.20      4.81 o 
  -5  -1  11      551.37      556.02     27.16 o 
  -4  -1  11      202.69      234.58     16.76 o 
  -3  -1  11      405.00      431.03     21.57 o 
  -2  -1  11      256.28      249.05      9.01 o 
  -1  -1  11      420.53      413.17     11.47 o 
   0  -1  11      606.71      585.75     13.65 o 
   1  -1  11        2.68        5.89      2.49 o 
   2  -1  11      218.94      217.87      7.91 o 
   3  -1  11       47.92       65.10      9.05 o 
   4  -1  11       52.43       62.79      9.44 o 
  -5   0  11        0.01       -1.16      5.78 o 
  -4   0  11        1.16        0.19      4.43 o 
  -3   0  11        8.14       -1.54      5.01 o 
  -2   0  11        0.55        0.90      2.18 o 
  -1   0  11       13.89        7.24      3.95 o 
   0   0  11        1.39        8.67      3.47 o 
   1   0  11       81.42      100.73      7.70 o 
   2   0  11       27.63       35.38      4.20 o 
   3   0  11       12.35       16.18      5.59 o 
   4   0  11        0.21        1.54      5.01 o 
  -5   1  11        0.87       -1.93      5.59 o 
  -4   1  11        4.27        1.35      5.39 o 
  -3   1  11       31.46       29.28      4.81 o 
  -2   1  11      143.20      136.45      7.35 o 
  -1   1  11       18.67       15.21      4.24 o 
   0   1  11       79.79       88.21      8.28 o 
   1   1  11        0.18       -3.85      2.70 o 
   2   1  11       68.76       63.75      7.32 o 
   3   1  11        8.68       11.46      4.72 o 
  -4   2  11        0.07        1.78      3.18 o 
  -3   2  11        0.05        0.27      3.85 o 
  -2   2  11        0.04       -2.37      2.27 o 
  -1   2  11       22.09       30.04      5.39 o 
   0   2  11       46.88       37.56      6.16 o 
   1   2  11        0.69       -2.31      3.08 o 
   2   2  11       33.42       31.78      5.97 o 
   3   2  11        1.75       -5.20      3.47 o 
  -3   3  11       11.58       11.86      3.85 o 
  -2   3  11        5.40        8.28      4.04 o 
  -1   3  11       14.90       23.69      5.39 o 
   0   3  11      112.97      134.05     10.01 o 
   1   3  11       50.87       47.38      6.93 o 
   2   3  11       84.94       93.99      9.63 o 
  -1   4  11        4.42        4.81      3.66 o 
   0   4  11       25.06       20.80      5.59 o 
  -2  -9  12        3.76       -4.81      7.51 o 
  -1  -9  12       56.26       66.06     13.67 o 
   0  -9  12        0.76        1.93      7.70 o 
   1  -9  12       81.98       88.02     15.41 o 
  -3  -8  12       73.44       71.26     14.64 o 
  -2  -8  12        1.60        2.89      7.90 o 
  -1  -8  12      161.77      185.66     20.61 o 
   0  -8  12        9.80       22.92     10.01 o 
   1  -8  12       42.44       53.73     12.71 o 
   2  -8  12        1.21       16.37      8.86 o 
   3  -8  12       21.31       18.95      5.48 o 
  -4  -7  12        0.11        3.08      7.13 o 
  -3  -7  12       31.60       40.06     10.98 o 
  -2  -7  12        7.88        1.54      7.70 o 
  -1  -7  12       12.23       11.56      8.67 o 
   0  -7  12        0.02       -7.70      6.93 o 
   1  -7  12        9.03        9.44      7.70 o 
   2  -7  12        6.09        3.39      4.62 o 
   3  -7  12        2.67       -0.15      4.10 o 
  -4  -6  12        0.42       -7.22      4.81 o 
  -3  -6  12      184.21      182.39     19.45 o 
  -2  -6  12      106.80      107.28     15.41 o 
  -1  -6  12       47.91       35.82     10.21 o 
   0  -6  12      140.99      168.13     18.49 o 
   1  -6  12       15.81        8.47      7.32 o 
   2  -6  12      181.75      169.39     14.44 o 
   3  -6  12       82.48       74.70      8.14 o 
   4  -6  12       38.84       18.87      6.74 o 
  -5  -5  12        2.46       -4.24      5.39 o 
  -4  -5  12      112.47      129.62     16.37 o 
  -3  -5  12        3.38        3.27      6.55 o 
  -2  -5  12        0.91       -6.93      4.62 o 
  -1  -5  12        5.21        8.86      8.09 o 
   0  -5  12       61.56       44.87     11.17 o 
   1  -5  12        0.08       -0.57      3.81 o 
   2  -5  12       78.49       68.38      7.59 o 
   3  -5  12       14.62       28.12      7.13 o 
   4  -5  12       50.76       44.87      9.05 o 
  -5  -4  12        1.55        2.70      5.97 o 
  -4  -4  12       16.37       31.97      9.05 o 
  -3  -4  12      159.49      155.23     16.37 o 
  -2  -4  12      111.33      118.45     14.83 o 
  -1  -4  12      113.37       96.10     13.48 o 
   0  -4  12      107.49      109.20     14.83 o 
   1  -4  12        6.67        4.10      4.33 o 
   2  -4  12        8.59        0.19      4.62 o 
   3  -4  12      188.10      195.48     14.06 o 
   4  -4  12        0.89       -4.43      4.81 o 
  -5  -3  12        0.61       -6.93      4.62 o 
  -4  -3  12        0.04        0.96      5.78 o 
  -3  -3  12       36.37       46.61     10.21 o 
  -2  -3  12      360.13      299.68     19.07 o 
  -1  -3  12        7.07       16.56      7.70 o 
   0  -3  12       50.05       58.55      6.79 o 
   1  -3  12        4.13        8.73      4.34 o 
   2  -3  12        0.49        5.39      5.01 o 
   3  -3  12        7.24       26.00      6.74 o 
   4  -3  12        2.47        0.58      5.39 o 
  -5  -2  12      162.48      167.17     18.30 o 
  -4  -2  12      114.62      118.83     14.83 o 
  -3  -2  12       35.04       38.13      9.05 o 
  -2  -2  12       72.10       72.03     11.36 o 
  -1  -2  12       90.90       92.73      6.24 o 
   0  -2  12        4.62        8.03      3.95 o 
   1  -2  12        5.64        7.13      4.14 o 
   2  -2  12       12.18        8.09      5.20 o 
   3  -2  12        0.60       -6.36      4.24 o 
   4  -2  12        0.99       -4.24      5.20 o 
  -5  -1  12        0.82       -3.27      5.01 o 
  -4  -1  12        0.59        8.67      6.74 o 
  -3  -1  12       10.78       11.75      6.93 o 
  -2  -1  12        5.06        5.44      4.14 o 
  -1  -1  12        0.62       -2.37      3.47 o 
   0  -1  12        7.34        5.59      3.27 o 
   1  -1  12       29.20       46.03      5.97 o 
   2  -1  12      144.29      179.69     12.71 o 
   3  -1  12        0.83        0.96      4.81 o 
  -4   0  12      153.56      150.80     16.76 o 
  -3   0  12       28.99       46.42     10.21 o 
  -2   0  12      184.52      184.79     10.69 o 
  -1   0  12        1.35        2.89      2.89 o 
   0   0  12       44.49       48.73      6.55 o 
   1   0  12        2.66       11.36      3.85 o 
   2   0  12       13.60       18.68      4.81 o 
   3   0  12       51.84       57.39      9.24 o 
  -4   1  12       18.73        9.82      6.74 o 
  -3   1  12       31.67       37.99      5.07 o 
  -2   1  12      133.59      122.87      7.50 o 
  -1   1  12       21.27       22.15      4.81 o 
   0   1  12        8.61        8.09      4.24 o 
   1   1  12        0.56       -3.85      2.89 o 
   2   1  12        3.30       -2.70      3.27 o 
  -3   2  12        0.56        0.58      3.56 o 
  -2   2  12        1.97        6.16      3.66 o 
  -1   2  12        0.23       -0.96      2.89 o 
   0   2  12        2.26        4.24      3.66 o 
   1   2  12       41.37       46.80      7.13 o 
  -2  -8  13        0.11       -1.93      7.51 o 
  -1  -8  13       10.06        4.62      8.09 o 
   0  -8  13       11.43        7.13      8.09 o 
   1  -8  13        3.64        6.16      8.47 o 
  -3  -7  13       91.60       85.90     15.21 o 
  -2  -7  13       54.29       65.48     13.67 o 
  -1  -7  13       97.40       94.95     15.21 o 
   0  -7  13       79.83       78.77     14.83 o 
   1  -7  13        2.63       -8.09      6.16 o 
   2  -7  13       27.52       20.82      6.64 o 
  -3  -6  13       48.90       32.36     10.01 o 
  -2  -6  13      170.20      133.85     17.72 o 
  -1  -6  13        9.57       16.76      9.82 o 
   0  -6  13       97.52       62.59     13.48 o 
   1  -6  13        0.31       -4.62      6.74 o 
   2  -6  13       12.28        7.66      4.51 o 
  -4  -5  13       50.49       46.99     11.56 o 
  -3  -5  13        1.45        0.77      7.51 o 
  -2  -5  13       34.93       30.43      9.82 o 
  -1  -5  13       12.02        4.81      7.90 o 
   0  -5  13       32.27       31.97     10.59 o 
   1  -5  13       71.20       78.55      8.37 o 
   2  -5  13        0.00        6.16      5.59 o 
   3  -5  13        3.71        9.44      6.16 o 
  -4  -4  13        8.82        5.01      6.16 o 
  -3  -4  13       22.72       13.87      8.09 o 
  -2  -4  13       50.76       52.58     11.75 o 
  -1  -4  13      133.24      153.50     17.72 o 
   0  -4  13        1.19       -1.73      7.13 o 
   1  -4  13        3.28        0.90      4.06 o 
   2  -4  13        2.28        2.31      4.62 o 
   3  -4  13        0.68        5.78      5.39 o 
  -4  -3  13        0.11       -5.59      5.97 o 
  -3  -3  13        5.47        4.04      6.36 o 
  -2  -3  13       78.33       77.81     12.90 o 
  -1  -3  13       19.79       28.12      9.24 o 
   0  -3  13      192.30      195.48     19.84 o 
   1  -3  13        8.20        7.32      5.59 o 
   2  -3  13        8.79       15.41      6.36 o 
   3  -3  13        1.39        4.43      5.78 o 
  -4  -2  13       76.13       77.04     13.29 o 
  -3  -2  13       51.35       62.79     11.56 o 
  -2  -2  13        6.65        3.66      7.13 o 
  -1  -2  13       16.41       24.46      9.05 o 
   0  -2  13       15.12       24.27      4.62 o 
   2  -2  13       34.84       35.24      7.32 o 
  -3  -1  13        0.04        3.47      6.16 o 
  -2  -1  13       10.83        8.67      7.32 o 
  -1  -1  13       30.63       26.58      5.39 o 
   0  -1  13       35.28       25.42      4.81 o 
   1  -1  13       13.91       22.53      4.81 o 
  -3   0  13        4.49        2.50      6.36 o 
  -2   0  13        5.46       10.07      3.62 o 
  -1   0  13        7.93        5.20      3.66 o 
   0   0  13       13.14       18.10      4.62 o 
   1   0  13       40.76       53.54      6.93 o 
  -2   1  13       62.79       62.79      7.70 o 
  -1   1  13        7.75       10.98      4.24 o 
   0   1  13       56.58       75.88      8.47 o 
  -2  -6  14        7.43        4.04      8.86 o 
  -1  -6  14       58.41       63.56     14.06 o 
   0  -6  14       10.52       30.43     10.79 o 
   1  -6  14        2.89        6.74      8.86 o 
  -2  -5  14        1.32        1.35      6.93 o 
  -1  -5  14        0.55       -0.77      7.32 o 
   0  -5  14       21.74       31.01     11.56 o 
   1  -5  14        0.01       -2.17      4.10 o 
  -2  -4  14       25.15       24.84      9.82 o 
  -1  -4  14      170.77      160.24     19.07 o 
   0  -4  14       19.90       20.42     10.79 o 
   1  -4  14       56.23       55.47      9.63 o 
  -2  -3  14       29.11       24.07     10.01 o 
  -1  -3  14       64.01       55.08     12.52 o 
  -2  -2  14       32.34       45.45     10.79 o 
   0  -2  14        1.49        4.81      3.47 o 
  -1  -1  14      131.46      135.20      9.63 o 
                                                 
